# Supplementary material for: Detection and characterization of lung cancer using cell-free DNA fragmentomes
Source: Nat Commun. 2021 Aug 20;12:5060. doi: 10.1038/s41467-021-24994-w (PMC8379179; doi:10.1038/s41467-021-24994-w)
Supplement: Supplementary file 4 — Supplementary Data 1-12 [file 41467_2021_24994_MOESM4_ESM.xlsx]

## Sheet: s1
Supplementary Data 1. Clinical information of LUCAS patients analyzed
Patient	Patient type	Age at diagnosis	Sex	Histological diagnosis	Stage	T stage	N stage	M stage	Biopsy location	Biopsy type	Reason for referral	BMI	Smoking_status	Packyears	COPD	Chronic inflammatory conditions	Prior cancer	Prior cancer type	Future cancer	Future cancer type	Time from blood draw to cancer diagnosis	Survival status	Days alive	Cause of death	Oncological treatment	1st line therapy	2nd line therapy	3rd line therapy	4th line therapy	5th line therapy	6th line therapy	7th line therapy	EGFR mutations	ALK translocation
CGPLLU286P	No baseline cancer	96.2245	Female	No baseline cancer	NA	NA	NA	NA	no biopsy	no biopsy	cough, X-ray	16.7311	never smoker	0	0	Graves disease	no	NA	no	NA	NA	Deceased	136	cholecystitis	NA	NA	NA	NA	NA	NA	NA	NA	NA	NA
CGPLLU428P	No baseline cancer	83.8877	Male	No baseline cancer	NA	NA	NA	NA	no biopsy	no biopsy	cough, heart condition	NA	smoker, stopped over 6 months	47	0	chronic neuropathy	no	NA	no	NA	NA	Deceased	159	Congestive heart failure	NA	NA	NA	NA	NA	NA	NA	NA	NA	NA
CGPLLU296P	no lung cancer, other cancer	75.1786	Male	No baseline cancer	NA	NA	NA	NA	no biopsy	no biopsy	cough, X-ray	23.5102	smoker, stopped over 6 months	15	0	0	no	NA	yes	basal cell carcinoma	1875	Alive	2772	NA	NA	NA	NA	NA	NA	NA	NA	NA	NA	NA
CGPLLU586P	No baseline cancer	73.7577	Female	No baseline cancer	NA	NA	NA	NA	no biopsy	no biopsy	cough	23.4586	smoker, stopped over 6 months	10	0	rheumatoid arthritis	no	NA	no	NA	NA	Alive	2612	NA	NA	NA	NA	NA	NA	NA	NA	NA	NA	NA
CGPLLU285P	no lung cancer, other cancer	69.5578	Female	No baseline cancer	NA	NA	NA	NA	no biopsy	no biopsy	thoracic pain	19.1512	smoker, stopped over 6 months	8	0	0	yes	uterine cancer in situ, operated	no	NA	-9232	Alive	2778	NA	NA	NA	NA	NA	NA	NA	NA	NA	NA	NA
CGPLLU292P	no lung cancer, other cancer	80.6078	Female	No baseline cancer	NA	NA	NA	NA	no biopsy	no biopsy	cough, incidental, X-ray	24.1672	never smoker	0	0	0	yes	Superficial spreading malignant melanoma, operated	no	NA	-147	Alive	2773	NA	NA	NA	NA	NA	NA	NA	NA	NA	NA	NA
CGPLLU281P	lung cancer	60.7474	Female	Squamous	IIIB	4	3	0	lung, lymph node	FNA, BAL	cough	24.977	smoker, stopped over 6 months	5	0	0	no	NA	no	NA	NA	Deceased	563	lung cancer	Chemotherapy + radiation with curative intent	Carboplatin + Vinorelbine + RT 2Gyx33 Lung	EGFR inhibitor (Erlotinib)	Docetaxel	Gemcitabin	NA	NA	NA	p.Leu858Arg	Normal
CGPLLU609P	Benign	68.4983	Male	Benign	NA	NA	NA	NA	lung	BAL	cough, pneumonia	26.9274	smoker, stopped over 6 months	30	1	DM 2	no	NA	no	NA	NA	Deceased	1566	Congestive heart failure	NA	NA	NA	NA	NA	NA	NA	NA	NA	NA
CGPLLU283P	lung cancer	75.9261	Male	Adenocarcinoma	IV	2B	0	1B	lung	core needle, BAL	dyspnea, hemoptysis, tired	32.8473	smoker, stopped over 6 months	50	0	0	no	NA	no	NA	NA	Deceased	425	lung cancer	Palliative chemotherapy	Vinorelbine monotherapy (due to poor kidney function)	Erlotinib + pall RT 3Gy x1NA adrenal glands	NA	NA	NA	NA	NA	Wildtype	Normal
CGPLLU284P	lung cancer	62.6968	Male	Adenocarcinoma	IV	2	1	1B	lung, metastasis	FNA, BAL	cough, dyspnea, weight loss, thoracic pain	37.737	smoker, stopped over 6 months	80	1	DM 2	no	NA	no	NA	NA	Deceased	97	lung cancer	Palliative radiation	pall RT 5Gyx5 bones (not PS to chemo)	NA	NA	NA	NA	NA	NA	NA	NA
CGPLLU318P	no lung cancer, other cancer	61.4045	Male	No baseline cancer	NA	NA	NA	NA	no biopsy	no biopsy	cough	31.0249	smoker	23	0	0	yes	Superficial spreading malignant melanoma, operated	yes	renal cancer disseminated	-1434, 231	Deceased	821	renal cancer disseminated	NA	NA	NA	NA	NA	NA	NA	NA	NA	NA
CGPLLU309P	Benign	76.4873	Female	Benign	NA	NA	NA	NA	lung	FNA, BAL	cough, dyspnea	25.0399	smoker, stopped over 6 months	20	1	Wegeners granulomatosis	no	NA	no	NA	NA	Deceased	42	ileus, septic shock	NA	NA	NA	NA	NA	NA	NA	NA	NA	NA
CGPLLU621P	No baseline cancer	38.768	Female	No baseline cancer	NA	NA	NA	NA	no biopsy	no biopsy	cough, pneumonia	22.7583	smoker	20	0	0	no	NA	no	NA	NA	Alive	2575	NA	NA	NA	NA	NA	NA	NA	NA	NA	NA	NA
CGPLLU367P	No baseline cancer	79.8795	Female	No baseline cancer	NA	NA	NA	NA	no biopsy	no biopsy	abdominal pain	24.8016	smoker, stopped over 6 months	40	0	0	no	NA	no	NA	NA	Alive	2736	NA	NA	NA	NA	NA	NA	NA	NA	NA	NA	NA
CGPLLU481P	No baseline cancer	74.3107	Male	No baseline cancer	NA	NA	NA	NA	no biopsy	no biopsy	cough	26.5668	smoker	63	0	Rheumatoid arthritis	no	NA	no	NA	NA	Alive	2681	NA	NA	NA	NA	NA	NA	NA	NA	NA	NA	NA
CGPLLU290P	lung cancer, prior lung cancer	71.4825	Female	Adenocarcinoma	IA	1A	0	0	lung, lymph node	FNA, other	incidental, X-ray	20.202	smoker, stopped over 6 months	35	1	0	yes	lung cancer: NSCLC adeno	no	NA	-4343	Alive	2774	NA	Surgery	Lung surgery	NA	NA	NA	NA	NA	NA	NA	NA
CGPLLU297P	No baseline cancer	65.8261	Female	No baseline cancer	NA	NA	NA	NA	no biopsy	no biopsy	dyspnea	NA	smoker, stopped over 6 months	40	0	0	no	NA	no	NA	NA	Alive	2771	NA	NA	NA	NA	NA	NA	NA	NA	NA	NA	NA
CGPLLU434P	no lung cancer, other cancer	77.4209	Male	No baseline cancer	NA	NA	NA	NA	no biopsy	no biopsy	pneumonia	20.4467	smoker, stopped over 6 months	50	1	0	yes	basal cell carcinoma	no	NA	-1946	Alive	2710	NA	NA	NA	NA	NA	NA	NA	NA	NA	NA	NA
CGPLLU522P	no lung cancer, other cancer	87.0527	Female	No baseline cancer	NA	NA	NA	NA	no biopsy	no biopsy	cough, dyspnea, pneumonia	21.6713	smoker, stopped over 6 months	20	1	gout	yes	basal cell carcinoma	yes	Chronic lymphocytic leukemia	-3507, 481	Deceased	1370	lung cancer	NA	NA	NA	NA	NA	NA	NA	NA	NA	NA
CGPLLU294P	lung cancer	79.8303	Female	Adenocarcinoma	IV	4	2	1B	lung, lymph node	FNA, core needle, BAL	weight loss, anemia	21.0498	smoker	30	0	0	no	NA	no	NA	NA	Deceased	56	lung cancer	Palliative radiation	pall RT 3Gyx1NA MTS (not PS to chemo)	NA	NA	NA	NA	NA	NA	Wildtype	NA
CGPLLU551P	No baseline cancer	60.1971	Male	No baseline cancer	NA	NA	NA	NA	no biopsy	no biopsy	dyspnea, weight loss	28.9461	smoker, stopped over 6 months	25	1	0	no	NA	no	NA	NA	Alive	2632	NA	NA	NA	NA	NA	NA	NA	NA	NA	NA	NA
CGPLLU533P	lung cancer, later lung cancer	55.6359	Female	Adenocarcinoma	IA	1B	0	0	lung, lymph node	FNA, BAL	cough	19.052	smoker	40	0	0	no	NA	yes	lung cancer: NSCLC neuroendocrine	1152	Deceased	1519	lung cancer	Chemotherapy with curative intent	adj Cisplatin + Vinorelbine	Stereotactic RT 22Gy x3 lung	pall RT 7Gy x8 lung	WBRT 3gy x1NA + Carboplatin + Etoposid	NA	NA	NA	Wildtype	NA
CGPLLU580P	No baseline cancer	65.5168	Male	No baseline cancer	NA	NA	NA	NA	no biopsy	no biopsy	cough	19.4458	never smoker	0	0	0	no	NA	no	NA	NA	Alive	2619	NA	NA	NA	NA	NA	NA	NA	NA	NA	NA	NA
CGPLLU581P	Benign	59.4771	Female	Benign	NA	NA	NA	NA	lung	BAL	hemoptysis	29.668	smoker	46	0	0	no	NA	no	NA	NA	Alive	2619	NA	NA	NA	NA	NA	NA	NA	NA	NA	NA	NA
CGPLLU501P	lung cancer, other cancer	76.8624	Female	Adenocarcinoma	IV	4	3	1A	lung	core needle, BAL	cough, dyspnea, weight loss, tired	19.8347	smoker	27	1	0	no	NA	yes	breast cancer	1392	Deceased	1504	breast cancer disseminated	Palliative chemotherapy	Carboplatin + pemetrexed	pall RT 3Gy x1NA Lung	NA	NA	NA	NA	NA	Wildtype	Normal
CGPLLU466P	Benign	73.692	Female	Benign	NA	NA	NA	NA	lung, lymph node	FNA, BAL	cough, dyspnea	23.3377	smoker, stopped over 6 months	45	1	chronic gastritis	no	NA	no	NA	NA	Deceased	2382	COPD in exa	NA	NA	NA	NA	NA	NA	NA	NA	NA	NA
CGPLLU301P	lung cancer	60.2519	Male	Adenocarcinoma	IIIB	4	3	0	lung	FNA, core needle, BAL	thoracic pain, X-ray	22.6474	smoker	10	0	0	no	NA	no	NA	NA	Alive	2771	NA	Chemotherapy + radiation with curative intent	Cisplatin + Vinorelbine + RT 2Gyx33 Lung	Pemetrexed	Erlotinib	Docetaxel	Gemcitabin	Carboplatin + Vinorelbine	Nivolumab	Wildtype	Normal
CGPLLU302P	lung cancer	53.8809	Female	Squamous	IIIA	3	1	0	lung	core needle, BAL	cough, X-ray	22.7732	smoker	35	1	0	no	NA	no	NA	NA	Deceased	2373	lung cancer	Surgery+ chemotherapy	Lung surgery + adj Cisplatin + Vinorelbine	Carboplatin + vinorelbine	Nivolumab (immunotherapy)	NA	NA	NA	NA	NA	NA
CGPLLU413P	Benign	56.1999	Female	Benign	NA	NA	NA	NA	lung, lymph node	FNA, BAL	weight loss, thoracic pain	NA	smoker	40	0	0	no	NA	no	NA	NA	Alive	2722	NA	NA	NA	NA	NA	NA	NA	NA	NA	NA	NA
CGPLLU519P	Benign	66.6393	Male	Benign	NA	NA	NA	NA	lung	FNA	thoracic pain	29.0367	smoker, stopped over 6 months	30	0	polymyalgia	no	NA	no	NA	NA	Alive	2651	NA	NA	NA	NA	NA	NA	NA	NA	NA	NA	NA
CGPLLU461P	No baseline cancer	74.0397	Male	No baseline cancer	NA	NA	NA	NA	no biopsy	no biopsy	cough	25.9516	smoker, stopped over 6 months	20	1	0	no	NA	no	NA	NA	Alive	2700	NA	NA	NA	NA	NA	NA	NA	NA	NA	NA	NA
CGPLLU306P	lung cancer	56.8241	Male	Adenocarcinoma	IV	NA	NA	1B	lung	other	dyspnea, thoracic pain, pleural effusion	27.1706	smoker, stopped over 6 months	25	0	0	no	NA	no	NA	NA	Deceased	52	lung cancer	Palliative chemotherapy+radiation	Cisplatin + Pemetrexed + RT 8Gy x1 bone	NA	NA	NA	NA	NA	NA	NA	NA
CGPLLU307P	lung cancer	63.2444	Male	Adenocarcinoma	IIB	3	0	0	lung	FNA	heart condition	23.2438	smoker	40	0	0	no	NA	no	NA	NA	Deceased	39	lung cancer operation complication	Surgery	Lung surgery	NA	NA	NA	NA	NA	NA	NA	NA
CGPLLU472P	Benign	51.3101	Female	Benign	NA	NA	NA	NA	lung	BAL	cough, weight loss	20.8889	smoker	40	0	0	no	NA	no	NA	NA	Alive	2693	NA	NA	NA	NA	NA	NA	NA	NA	NA	NA	NA
CGPLLU573P	No baseline cancer	58.3682	Male	No baseline cancer	NA	NA	NA	NA	no biopsy	no biopsy	hemoptysis	18.937	smoker	40	0	0	no	NA	no	NA	NA	Alive	2623	NA	NA	NA	NA	NA	NA	NA	NA	NA	NA	NA
CGPLLU346P	No baseline cancer	66.5818	Female	No baseline cancer	NA	NA	NA	NA	no biopsy	no biopsy	cough, dyspnea, weight loss, pneumonia	22.2656	smoker, stopped under 6 months	40	1	0	no	NA	no	NA	NA	Alive	2750	NA	NA	NA	NA	NA	NA	NA	NA	NA	NA	NA
CGPLLU311P	lung cancer	86.5243	Male	Adenocarcinoma	IV	2A	2	1A	lung	other	dyspnea, pleural effusion	22.0932	smoker, stopped over 6 months	25	1	0	no	NA	no	NA	NA	Deceased	305	lung cancer	Targeted	Gefitinib	NA	NA	NA	NA	NA	NA	p.Leu858Arg	NA
CGPLLU431P	met to lung, other cancer	59.3648	Female	Metastasis from another primary cancer	IV	NA	NA	NA	lung, lymph node	FNA, BAL	cough, follow up CT for prior breast cancer	23.1834	never smoker	0	0	0	yes	breast cancer operated	yes	recurrent breast cancer	-816	Deceased	63	breast cancer disseminated	Palliative chemotherapy	Capecitabine	NA	NA	NA	NA	NA	NA	NA	NA
CGPLLU313P	lung cancer	65.4045	Male	Adenocarcinoma	IV	4	3	1B	lung	core needle	cough	20.5289	never smoker	0	0	DM 2	no	NA	no	NA	NA	Deceased	28	lung cancer	Palliative radiation	pall RT 3Gyx1NA MTS (not PS to chemo)	NA	NA	NA	NA	NA	NA	Wildtype	NA
CGPLLU314P	lung cancer, other cancer	72.6872	Male	Adenocarcinoma	IV	2	2	1A	lung	core needle	cough, hemoptysis	25.1024	smoker, stopped over 6 months	40	0	0	yes	prostate cancer operated	no	NA	-622	Alive	2766	NA	Chemotherapy + radiation with curative intent	Cisplatin + Vinorelbine + RT 2Gyx33 Lung	Pemetrexed	NA	NA	NA	NA	NA	Wildtype	Normal
CGPLLU561P	Benign	49.7358	Male	Benign	NA	NA	NA	NA	lung	BAL	cough, dyspnea, hemoptysis, weight loss	21.7994	smoker	36	0	Heart Tx, lung fibrosis, DM 2	no	NA	no	NA	NA	Deceased	1165	lung fibrosis, Heart attack	NA	NA	NA	NA	NA	NA	NA	NA	NA	NA
CGPLLU316P	lung cancer	73.7495	Male	Squamous	IIIB	4	2	0	lung	core needle	dyspnea	21.9671	smoker	50	0	0	no	NA	no	NA	NA	Deceased	734	lung cancer	Chemotherapy + radiation with curative intent	Cisplatin + Vinorelbine + RT 2Gyx33 Lung	Docetaxel	NA	NA	NA	NA	NA	NA	NA
CGPLLU360P	Benign	36.3231	Male	Benign	NA	NA	NA	NA	lung	BAL	abdominal pain	16.901	smoker	36	0	DM 1, pancreatitis (alcoholic)	no	NA	no	NA	NA	Deceased	2094	liver failure, aspiration pneumonia	NA	NA	NA	NA	NA	NA	NA	NA	NA	NA
CGPLLU327P	lung cancer	66.6283	Female	SCLC	IIIB	2A	3	0	lung	FNA, core needle	cough, dyspnea	26.1719	smoker	40	1	Ulcerative colitis	no	NA	no	NA	NA	Alive	2758	NA	Chemotherapy + radiation with curative intent	Cisplatin + Etoposide + RT 2,NA5gy x45 lung + WBRT 2,5gy x1NA	NA	NA	NA	NA	NA	NA	NA	NA
CGPLLU337P	no lung cancer, other cancer	62.3436	Female	No baseline cancer	NA	NA	NA	NA	no biopsy	no biopsy	dyspnea, heart condition	25.6896	never smoker	0	0	Myesthenia gravis, asthma	yes	squamous cell carcinoma ,operared	no	NA	-253	Alive	2752	NA	NA	NA	NA	NA	NA	NA	NA	NA	NA	NA
CGPLLU622P	lung cancer, other cancer	68.5886	Male	Squamous	IIB	2	1	0	lung	core needle, BAL	cough	31.1419	smoker, stopped over 6 months	90	0	0	no	NA	yes	tonsilar cancer, squamous cell carcinoma	49, 278	Alive	2575	NA	Surgery	Lung surgery (Patient did not want adj chemotherapy after)	NA	NA	NA	NA	NA	NA	NA	NA
CGPLLU321P	lung cancer	65.6619	Female	Squamous	IIIA	4	0	0	lung	core needle	cough, weight loss	21.3382	unknown	20	0	0	no	NA	no	NA	NA	Deceased	606	lung cancer	Palliative chemotherapy	Carboplatin + Vinorelbine	pall RT 3Gyx1NA Lung	NA	NA	NA	NA	NA	Wildtype	NA
CGPLLU396P	No baseline cancer	64.0794	Female	No baseline cancer	NA	NA	NA	NA	no biopsy	no biopsy	cough	29.4023	never smoker	0	0	asthma	no	NA	no	NA	NA	Alive	2729	NA	NA	NA	NA	NA	NA	NA	NA	NA	NA	NA
CGPLLU323P	lung cancer, other cancer	63.2361	Female	Squamous	IA	1A	0	0	lung	FNA	neurological symptoms	25.5036	smoker, stopped over 6 months	40	0	DM 2, hypothyroidism	yes	uterine cancer in situ, operated	no	NA	-7529	Alive	2760	NA	Surgery	Lung surgery	NA	NA	NA	NA	NA	NA	NA	NA
CGPLLU438P	no lung cancer, other cancer	83.1786	Male	Benign	NA	NA	NA	NA	lung	BAL	cough, dyspnea, weight loss	23.1206	smoker, stopped over 6 months	70	1	0	yes	basal cell carcinomax3	no	NA	-6279, -2460, -526	Deceased	757	Congestive heart failure	NA	NA	NA	NA	NA	NA	NA	NA	NA	NA
CGPLLU325P	lung cancer	63.8029	Female	Adenocarcinoma	IIIA	1B	2	0	lung	FNA, BAL	hoarseness, recurrent palsy	23.939	smoker	40	0	psoriasis	no	NA	no	NA	NA	Deceased	296	lung cancer	Chemotherapy + radiation with curative intent	Cisplatin + Vinorelbine + RT 2Gyx33 Lung	WBRT 3Gyx1NA + pall RT 3Gyx1NA MTS	NA	NA	NA	NA	NA	Wildtype	NA
CGPLLU324P	no lung cancer, other cancer	79.4853	Female	No baseline cancer	NA	NA	NA	NA	no biopsy	no biopsy	cough	25.0135	smoker	10	1	Ulcerative colitis	yes	basal cell carcinoma	no	NA	-3878	Alive	2760	NA	NA	NA	NA	NA	NA	NA	NA	NA	NA	NA
CGPLLU613P	no lung cancer, other cancer	66.8337	Male	No baseline cancer	NA	NA	NA	NA	no biopsy	no biopsy	DVT, assessment of pulmonary emboli by CT	28.0816	never smoker	0	0	hyperthyroidism	no	NA	yes	B cell lymphoma, basal cell carcinoma	33, 2343	Alive	2596	NA	NA	NA	NA	NA	NA	NA	NA	NA	NA	NA
CGPLLU553P	no lung cancer, other cancer	69.7604	Male	Benign	NA	NA	NA	NA	lung, lymph node	FNA, BAL	dyspnea, weight loss	23.1837	smoker	55	0	psoriasis	yes	basal cell carcinoma	no	NA	-5798	Deceased	78	traumatic subdural hematoma	NA	NA	NA	NA	NA	NA	NA	NA	NA	NA
CGPLLU604P	no lung cancer, other cancer	80.7337	Female	No baseline cancer	NA	NA	NA	NA	no biopsy	no biopsy	dyspnea, DVT, CT to assess for pulmonary emboli	24.2187	smoker, stopped over 6 months	NA	0	rheumatoid arthritis, myelodysplatic syndrome	yes	basal cell carcinomax2	no	NA	-1791, -1112	Deceased	117	lung cancer	No treatment	NA	NA	NA	NA	NA	NA	NA	NA	NA
CGPLLU528P	No baseline cancer	66.2505	Female	No baseline cancer	NA	NA	NA	NA	no biopsy	no biopsy	cough, pneumonia	23.6244	never smoker	0	0	0	no	NA	no	NA	NA	Alive	2645	NA	NA	NA	NA	NA	NA	NA	NA	NA	NA	NA
CGPLLU320P	lung cancer	71.2909	Female	Adenocarcinoma	IV	3	2	1B	lung	FNA	cough, dyspnea	19.0443	smoker, stopped over 6 months	40	1	0	no	NA	no	basal cell carcinoma	NA	Deceased	78	lung cancer	Palliative chemotherapy	Carboplatin + Vinorelbine	NA	NA	NA	NA	NA	NA	Wildtype	Normal
CGPLLU359P	No baseline cancer	63.2772	Female	No baseline cancer	NA	NA	NA	NA	no biopsy	no biopsy	pneumonia	23.4952	smoker	40	1	0	no	NA	no	NA	NA	Alive	2743	NA	NA	NA	NA	NA	NA	NA	NA	NA	NA	NA
CGPLLU333P	lung cancer	63.1567	Female	Squamous	IIIA	4	1	0	lymph node	core needle	cough	24.0882	smoker, stopped under 6 months	45	0	asthma	no	NA	no	NA	NA	Alive	2757	NA	Surgery+chemotherapy+radiation	Cisplatin + Vinorelbine + RT 2x33 Lung -> lung surgery	NA	NA	NA	NA	NA	NA	NA	NA
CGPLLU593P	No baseline cancer	66.0151	Male	No baseline cancer	NA	NA	NA	NA	no biopsy	no biopsy	cough, thoracic pain	29.1687	never smoker	0	0	0	no	NA	no	NA	NA	Alive	2610	NA	NA	NA	NA	NA	NA	NA	NA	NA	NA	NA
CGPLLU335P	lung cancer	61.5661	Male	Squamous	IV	3	2	1B	lung	FNA, core needle, BAL	cough	23.9995	smoker, stopped under 6 months	45	0	0	no	NA	no	NA	NA	Deceased	231	lung cancer	Palliative chemotherapy	Carboplatin + Vinorelbine	Experimental: Afatinib	NA	NA	NA	NA	NA	NA	NA
CGPLLU336P	lung cancer	69.0842	Female	Adenocarcinoma	IIIB	1A	3	0	lung	other	weight loss	14.7054	smoker	55	0	hypothyroidism	no	NA	no	NA	NA	Deceased	723	lung cancer	Surgery	Lung Surgery	Carboplatin + Vinorelbine + pall RT 3Gyx1NA lung	Docetaxel	NA	NA	NA	NA	NA	NA
CGPLLU326P	no lung cancer, other cancer	58.1793	Female	No baseline cancer	NA	NA	NA	NA	no biopsy	no biopsy	cough, thoracic pain	29.7608	smoker, stopped over 6 months	4	0	DM 2	yes	uterine cancer in situ, operated	no	NA	-10997	Alive	2759	NA	NA	NA	NA	NA	NA	NA	NA	NA	NA	NA
CGPLLU354P	No baseline cancer	43.4141	Female	No baseline cancer	NA	NA	NA	NA	no biopsy	no biopsy	cough	23.6713	smoker, stopped over 6 months	22	0	0	no	NA	no	NA	NA	Alive	2745	NA	NA	NA	NA	NA	NA	NA	NA	NA	NA	NA
CGPLLU548P	No baseline cancer	72.0301	Male	No baseline cancer	NA	NA	NA	NA	no biopsy	no biopsy	abdominal pain	23.6295	smoker, stopped over 6 months	20	0	0	no	NA	no	NA	NA	Alive	2632	NA	NA	NA	NA	NA	NA	NA	NA	NA	NA	NA
CGPLLU474P	No baseline cancer	61.1526	Female	No baseline cancer	NA	NA	NA	NA	no biopsy	no biopsy	cough	22.0386	smoker, stopped under 6 months	45	0	psoriasis	no	NA	no	NA	NA	Alive	2690	NA	NA	NA	NA	NA	NA	NA	NA	NA	NA	NA
CGPLLU341P	lung cancer	76.2382	Male	Squamous	IB	2A	0	0	lung	FNA	dyspnea, pleural effusion	31.0204	smoker	40	0	0	no	NA	no	NA	NA	Deceased	1481	lung cancer	Surgery	Lung surgery	NA	NA	NA	NA	NA	NA	NA	NA
CGPLLU411P	no lung cancer, other cancer	65.5743	Female	No baseline cancer	NA	NA	NA	NA	no biopsy	no biopsy	cough	28.0843	smoker, stopped over 6 months	4	0	asthma	no	NA	yes	basal cell carcinoma	1686	Alive	2722	NA	NA	NA	NA	NA	NA	NA	NA	NA	NA	NA
CGPLLU343P	lung cancer, other cancer	69.0951	Male	SCLC	IIIB	4	2	0	lung	core needle, BAL	cough, thoracic pain	21.0498	smoker, stopped over 6 months	45	0	0	yes	bladder cancer operated	no	NA	-2326	Deceased	573	lung cancer	Chemotherapy + radiation with curative intent	Cisplatin + Etoposide + RT 3gy x1NA lung + WBRT 2,5gy x1NA	Stereotactic RT 22Gy x3 brain	NA	NA	NA	NA	NA	NA	NA
CGPLLU344P	lung cancer	71.1239	Male	Squamous	IIIA	4	1	0	lung	core needle, BAL	thoracic pain	33.3061	smoker, stopped over 6 months	35	0	asthma	no	NA	no	NA	NA	Deceased	291	lung cancer	Palliative chemotherapy	Carboplatin + Vinorelbine	Docetaxel	NA	NA	NA	NA	NA	NA	NA
CGPLLU433P	no lung cancer, other cancer	59.1129	Male	No baseline cancer	NA	NA	NA	NA	no biopsy	no biopsy	cough, pneumonia	23.8498	smoker	20	0	0	yes	basal cell carcinomax2	yes	basal cell carcinoma x 2	-3315, -3243, 925, 2386	Alive	2710	NA	NA	NA	NA	NA	NA	NA	NA	NA	NA	NA
CGPLLU565P	lung cancer	59.8522	Female	Adenosquamous	IIIA	4	0	0	lung	core needle	cough, pneumonia	21.6713	smoker, stopped over 6 months	40	0	0	no	NA	no	NA	NA	Deceased	344	lung cancer	Chemotherapy + radiation with curative intent	Cisplatin + Vinorelbine + RT 2Gyx33 Lung	Pemetrexed	pall Brain surgery + Stereotactic RT 22Gy x3 lung	NA	NA	NA	NA	Wildtype	Normal
CGPLLU347P	met to lung, other cancer	64.9172	Male	Metastasis from another primary cancer	IV	NA	NA	NA	lung	FNA, BAL	dyspnea, weight loss, hoarseness, recurrent palsy	27.4406	smoker, stopped over 6 months	10	0	Ulcerative colitis	yes	Superficial spreading malignant melanoma, operated	no	NA	-3803	Deceased	171	malignant melanoma disseminated	Palliative chemotherapy	Temodal	NA	NA	NA	NA	NA	NA	NA	NA
CGPLLU497P	No baseline cancer	77.9001	Female	No baseline cancer	NA	NA	NA	NA	no biopsy	no biopsy	pneumonia	15.0551	smoker, stopped over 6 months	20	1	0	no	NA	no	NA	NA	Deceased	519	COPD in exa	NA	NA	NA	NA	NA	NA	NA	NA	NA	NA
CGPLLU349P	lung cancer, other cancer	71.9617	Female	Adenocarcinoma	IIIA	4	0	0	lung	FNA, core needle, BAL	weight loss	NA	smoker	40	1	0	yes	breast cancer operated	no	NA	-2516	Deceased	754	lung cancer	Chemotherapy + radiation with curative intent	Carboplatin + Vinorelbine + RT 2Gyx33 Lung	NA	NA	NA	NA	NA	NA	NA	NA
CGPLLU498P	no lung cancer, other cancer	50.8008	Female	Benign	NA	NA	NA	NA	lung, lymph node	FNA, BAL	dyspnea	25.0995	smoker, stopped over 6 months	30	0	0	no	NA	yes	breast cancer operated	661	Alive	2661	NA	NA	NA	NA	NA	NA	NA	NA	NA	NA	NA
CGPLLU539P	Benign	77.399	Male	Benign	NA	NA	NA	NA	lung	BAL	hemoptysis	25.6896	smoker, stopped over 6 months	20	0	0	no	NA	no	NA	NA	Alive	2639	NA	NA	NA	NA	NA	NA	NA	NA	NA	NA	NA
CGPLLU416P	Benign	64.7803	Female	Benign	NA	NA	NA	NA	lung	BAL	hemoptysis	24.0055	smoker	45	0	0	no	NA	no	NA	NA	Alive	2722	NA	NA	NA	NA	NA	NA	NA	NA	NA	NA	NA
CGPLLU364P	Benign	41.2156	Male	Benign	NA	NA	NA	NA	lung	BAL	hemoptysis, thoracic pain	22.9071	smoker	25	0	0	no	NA	no	NA	NA	Alive	2739	NA	NA	NA	NA	NA	NA	NA	NA	NA	NA	NA
CGPLLU353P	Benign	60.4846	Male	Benign	NA	NA	NA	NA	lung	BAL	cough, dyspnea	28.5156	smoker, stopped over 6 months	38	1	0	no	NA	no	NA	NA	Alive	2745	NA	NA	NA	NA	NA	NA	NA	NA	NA	NA	NA
CGPLLU468P	lung cancer	72.9582	Female	Adenocarcinoma	IV	4	0	1B	lung	core needle, BAL	neurological symptoms	25.4028	smoker, stopped over 6 months	50	1	0	no	NA	no	NA	NA	Deceased	38	lung cancer	Palliative radiation	Stereotactic RT 18Gy x1 brain (not PS to chemo)	NA	NA	NA	NA	NA	NA	Wildtype	NA
CGPLLU345P	no lung cancer, other cancer	72.5202	Male	Benign	NA	NA	NA	NA	lung	core needle, BAL	cough, weight loss, neurological symptoms	21.551	smoker	110	0	0	yes	laryngeal cancer,operated	no	NA	-4201	Alive	2750	NA	NA	NA	NA	NA	NA	NA	NA	NA	NA	NA
CGPLLU299P	no lung cancer, other cancer	57.963	Male	Benign	NA	NA	NA	NA	lung	FNA, BAL	cough, dyspnea, hemoptysis	25.6055	smoker	60	0	0	no	NA	yes	basal cell carcinoma, hepatocellular carcinoma	903, 1643	Deceased	2196	hepatocellular carcinoma disseminated	NA	NA	NA	NA	NA	NA	NA	NA	NA	NA
CGPLLU608P	No baseline cancer	60.8898	Male	No baseline cancer	NA	NA	NA	NA	no biopsy	no biopsy	cough, dyspnea	31.0735	smoker	53	0	chronic gastritis	no	NA	no	NA	NA	Alive	2599	NA	NA	NA	NA	NA	NA	NA	NA	NA	NA	NA
CGPLLU512P	No baseline cancer	69.5606	Male	No baseline cancer	NA	NA	NA	NA	no biopsy	no biopsy	cough, dyspnea	34.9552	never smoker	0	0	0	no	NA	no	NA	NA	Alive	2653	NA	NA	NA	NA	NA	NA	NA	NA	NA	NA	NA
CGPLLU419P	Benign	43.8385	Male	Benign	NA	NA	NA	NA	lung	BAL	control septum-OP -> CT	27.4406	never smoker	0	0	0	no	NA	no	NA	NA	Alive	2721	NA	NA	NA	NA	NA	NA	NA	NA	NA	NA	NA
CGPLLU576P	No baseline cancer	52.512	Female	No baseline cancer	NA	NA	NA	NA	no biopsy	no biopsy	thoracic pain	22.0581	smoker, stopped over 6 months	25	0	0	no	NA	no	NA	NA	Alive	2620	NA	NA	NA	NA	NA	NA	NA	NA	NA	NA	NA
CGPLLU631P	Benign	69.2512	Male	Benign	NA	NA	NA	NA	lung	BAL	incidental, annual health check	NA	smoker	100	1	DM 2	no	NA	no	NA	NA	Deceased	790	lung fibrosis	NA	NA	NA	NA	NA	NA	NA	NA	NA	NA
CGPLLU524P	no lung cancer, later lung cancer	67.1376	Male	No baseline cancer	NA	NA	NA	NA	no biopsy	no biopsy	thoracic pain	25.9043	smoker	55	0	DM 2, rheumatoid arthritis	no	NA	yes	NSCLC operated, stage I squamous	231	Deceased	2479	Heart attack	NA	NA	NA	NA	NA	NA	NA	NA	NA	NA
CGPLLU300P	No baseline cancer	84.0602	Female	No baseline cancer	NA	NA	NA	NA	no biopsy	no biopsy	X-ray	23.3067	never smoker	0	0	0	no	NA	no	NA	NA	Deceased	1899	bleeding, INR 8	NA	NA	NA	NA	NA	NA	NA	NA	NA	NA
CGPLLU376P	lung cancer, other cancer	78.3326	Female	Adenocarcinoma	IA	2A	0	0	lung	FNA, BAL	follow up CT of treatead metastatic melanoma	NA	smoker, stopped over 6 months	22	0	0	yes	breast cancer operated, malignant melanoma operated	yes	abdominal sarcoma	-3867, -259, 1499	Deceased	1563	sarcoma disseminated	Surgery	Lung surgery	NA	NA	NA	NA	NA	NA	NA	NA
CGPLLU366P	lung cancer, prior lung cancer	84.8159	Male	Squamous	IV	NA	NA	1B	no biopsy	no biopsy	CT follow up of treated NSCLC	26.6728	smoker, stopped over 6 months	70	0	0	yes	lung cancer: NSCLC plano T2BN0M0	no	NA	-803	Deceased	377	lung cancer	Palliative radiation	pall RT 3Gyx1NA Lung (not PS to chemo)	NA	NA	NA	NA	NA	NA	NA	NA
CGPLLU492P	Benign	63.0198	Female	Benign	NA	NA	NA	NA	lung	BAL	cough	32.2708	smoker, stopped over 6 months	12	0	0	no	NA	no	NA	NA	Alive	2673	NA	NA	NA	NA	NA	NA	NA	NA	NA	NA	NA
CGPLLU635P	Benign	61.3662	Female	Benign	NA	NA	NA	NA	lung	BAL	cough, dyspnea, weight loss, thoracic pain	31.7418	smoker, stopped under 6 months	25	0	0	no	NA	no	NA	NA	Deceased	2185	COPD in exacerbation	NA	NA	NA	NA	NA	NA	NA	NA	NA	NA
CGPLLU464P	lung cancer	44.3833	Male	Adenocarcinoma	IV	2A	0	1A	lung	BAL	dyspnea, pleural effusion	21.7859	smoker	30	0	HIV positive	no	NA	no	NA	NA	Deceased	249	lung cancer	Palliative chemotherapy	Carboplatin + Vinorelbine	Pemetrexed	NA	NA	NA	NA	NA	Wildtype	Normal
CGPLLU410P	lung cancer, other cancer	68.4025	Female	Adenocarcinoma	IIB	1A	1	0	lung	FNA	cough, workup of relapsed iron deficiency anemia	32.7694	smoker	40	0	DM 2	no	NA	yes	colon cancer	1518	Deceased	2254	colon cancer disseminated	Surgery	Lung Surgery	pall Carboplatin + Etoposide	Temozolamide	NA	NA	NA	NA	Wildtype	NA
CGPLLU357P	no lung cancer, other cancer	52.6735	Female	No baseline cancer	NA	NA	NA	NA	no biopsy	no biopsy	cough, weight loss	16.2278	smoker, stopped over 6 months	12	0	DM 1	yes	renal cancer (pelvis), rectal cancer, sigmoidal cancer	yes	sigmoidal cancer recurrent	-2845,-2235,-1270, 1559	Deceased	1586	sigmoidal cancer disseminated	NA	NA	NA	NA	NA	NA	NA	NA	NA	NA
CGPLLU291P	No baseline cancer	75.05	Female	No baseline cancer	NA	NA	NA	NA	no biopsy	no biopsy	weight loss, abdominal pain	20.4491	smoker, stopped over 6 months	1	0	DM 1, hypothyroidism	no	NA	no	NA	NA	Alive	2774	NA	NA	NA	NA	NA	NA	NA	NA	NA	NA	NA
CGPLLU373P	lung cancer, other cancer	82.6858	Female	Squamous	IIIA	3	2	0	lung	FNA, core needle, BAL	cough, thoracic pain	22.5306	smoker, stopped over 6 months	10	0	0	yes	breast cancer operated	no	NA	-5852	Deceased	228	lung cancer	Palliative chemotherapy	pall RT 3Gyx1NA Lung (not PS to chemo)	NA	NA	NA	NA	NA	NA	NA	NA
CGPLLU305P	No baseline cancer	73.4894	Male	No baseline cancer	NA	NA	NA	NA	no biopsy	no biopsy	cough	23.3887	smoker, stopped over 6 months	34	0	0	no	NA	no	NA	NA	Alive	2770	NA	NA	NA	NA	NA	NA	NA	NA	NA	NA	NA
CGPLLU375P	lung cancer	80.1999	Male	Adenocarcinoma	IV	NA	NA	1B	lung	core needle	cough, dyspnea, pneumonia	NA	smoker, stopped over 6 months	20	1	0	no	NA	no	NA	NA	Deceased	21	lung cancer	No treatment	NA	NA	NA	NA	NA	NA	NA	NA	NA
CGPLLU564P	no lung cancer, other cancer	65.7358	Female	No baseline cancer	NA	NA	NA	NA	no biopsy	no biopsy	cough, dyspnea	41.2385	smoker, stopped over 6 months	15	1	0	no	NA	yes	squamous cell carcinoma	1185	Alive	2626	NA	NA	NA	NA	NA	NA	NA	NA	NA	NA	NA
CGPLLU362P	No baseline cancer	71.77	Female	No baseline cancer	NA	NA	NA	NA	no biopsy	no biopsy	dyspnea, heart condition	24.0238	smoker, stopped over 6 months	20	1	0	no	NA	no	NA	NA	Deceased	1248	alcohol dementia	NA	NA	NA	NA	NA	NA	NA	NA	NA	NA
CGPLLU378P	lung cancer	58.6721	Male	Squamous	IV	4	3	1B	lung, lymph node	FNA, core needle, BAL	weight loss, thoracic pain	22.4913	smoker, stopped over 6 months	24	0	DM 2, asthma	no	NA	no	NA	NA	Deceased	52	lung cancer	No treatment	NA	NA	NA	NA	NA	NA	NA	NA	NA
CGPLLU496P	No baseline cancer	70.8693	Male	No baseline cancer	NA	NA	NA	NA	no biopsy	no biopsy	CT chest ordered for evaluation of spontaneous pneumothorax	18.4672	smoker, stopped under 6 months	100	1	pancreatitis	no	NA	no	NA	NA	Deceased	1200	COPD in exacerbation	NA	NA	NA	NA	NA	NA	NA	NA	NA	NA
CGPLLU590P	Benign	42.9979	Female	Benign	NA	NA	NA	NA	lung, lymph node	FNA, BAL	cough, pneumonia	23.2438	never smoker	0	0	asthma, sarcoidosis	no	NA	no	NA	NA	Alive	2611	NA	NA	NA	NA	NA	NA	NA	NA	NA	NA	NA
CGPLLU532P	No baseline cancer	50.1711	Female	No baseline cancer	NA	NA	NA	NA	no biopsy	no biopsy	thoracic pain	28.2828	smoker, stopped over 6 months	40	0	0	no	NA	no	NA	NA	Alive	2645	NA	NA	NA	NA	NA	NA	NA	NA	NA	NA	NA
CGPLLU462P	Benign	47.948	Female	Benign	NA	NA	NA	NA	lung	BAL	dyspnea	27.6304	never smoker	0	0	0	no	NA	no	NA	NA	Alive	2697	NA	NA	NA	NA	NA	NA	NA	NA	NA	NA	NA
CGPLLU383P	met to lung	33.6071	Male	Metastasis from another primary cancer	IV	NA	NA	NA	lung	core needle	cough, hemoptysis	NA	never smoker	0	0	0	no	NA	no	NA	NA	Alive	2731	NA	Surgery	Testis surgery	Bleomycin + Etoposid + Cisplatin	Cisplatin, + Ifosfamid + Paclitaxel	NA	NA	NA	NA	NA	NA
CGPLLU384P	lung cancer	66.4613	Female	Adenocarcinoma	IV	4	1	1B	metastasis	FNA	leg pain, CT ordered as part of the workup	17.7154	smoker	52	0	Rheumatoid arthritis	no	NA	no	NA	NA	Deceased	358	lung cancer	Palliative chemotherapy	Carboplatin + Vinorelbine	Pemetrexed + RT 5Gyx5 lung	NA	NA	NA	NA	NA	Leu730Arg (exon 19)	Normal
CGPLLU405P	Benign	64.3368	Female	Benign	NA	NA	NA	NA	lung	BAL	thoracic pain	22.6474	smoker, stopped under 6 months	30	0	Sarcoidosis	no	NA	no	NA	NA	Alive	2723	NA	NA	NA	NA	NA	NA	NA	NA	NA	NA	NA
CGPLLU567P	No baseline cancer	60.5202	Male	No baseline cancer	NA	NA	NA	NA	no biopsy	no biopsy	abdominal pain	26.8817	smoker, stopped over 6 months	60	0	DM 1, hypothyroidism	no	NA	no	NA	NA	Alive	2625	NA	NA	NA	NA	NA	NA	NA	NA	NA	NA	NA
CGPLLU303P	No baseline cancer	66.5	Female	No baseline cancer	NA	NA	NA	NA	no biopsy	no biopsy	dyspnea, thoracic pain	31.7418	smoker, stopped under 6 months	62	0	0	no	NA	no	NA	NA	Deceased	276	cerebral bleeding	NA	NA	NA	NA	NA	NA	NA	NA	NA	NA
CGPLLU388P	lung cancer	75.4333	Male	Squamous	IV	2A	3	1B	lung	FNA, core needle, BAL	cough, weight loss, tired	21.3068	smoker, stopped over 6 months	75	1	0	no	NA	no	NA	NA	Deceased	23	lung cancer	No treatment	NA	NA	NA	NA	NA	NA	NA	NA	NA
CGPLLU615P	Benign	78.0698	Female	Benign	NA	NA	NA	NA	lung	BAL	hemoptysis, weight loss, pneumonia	27.6361	never smoker	0	1	0	no	NA	no	NA	NA	Alive	2592	NA	NA	NA	NA	NA	NA	NA	NA	NA	NA	NA
CGPLLU390P	lung cancer, prior lung cancer	74.9541	Male	Unknown	IV	4	2	1A	no biopsy	no biopsy	thoracic pain	22.1297	smoker, stopped over 6 months	50	0	asthma	yes	lung cancer: NSCLC plano	no	NA	-134	Deceased	112	lung cancer	NA	NA	NA	NA	NA	NA	NA	NA	NA	NA
CGPLLU577P	No baseline cancer	67.6277	Male	No baseline cancer	NA	NA	NA	NA	no biopsy	no biopsy	thoracic pain	32.3029	never smoker	0	0	0	no	NA	no	NA	NA	Alive	2620	NA	NA	NA	NA	NA	NA	NA	NA	NA	NA	NA
CGPLLU392P	lung cancer	76.9993	Male	Squamous	IV	4	3	1B	lung	core needle, BAL	weight loss, thoracic pain	NA	unknown	NA	0	0	no	NA	no	NA	NA	Deceased	70	lung cancer	Palliative radiation	pall RT 3Gyx1NA Lung (not PS to chemo)	NA	NA	NA	NA	NA	NA	NA	NA
CGPLLU602P	No baseline cancer	75.7563	Male	No baseline cancer	NA	NA	NA	NA	no biopsy	no biopsy	CT chest ordered as part of hematuria workup	27.6817	smoker, stopped over 6 months	NA	0	0	no	NA	no	NA	NA	Alive	2603	NA	NA	NA	NA	NA	NA	NA	NA	NA	NA	NA
CGPLLU417P	no lung cancer, other cancer	64.1916	Male	No baseline cancer	NA	NA	NA	NA	no biopsy	no biopsy	follow up CT for prior pharyngeal cancer	27.4286	smoker, stopped over 6 months	60	0	DM 2	yes	pharyngeal cancer, operated	no	NA	-7	Deceased	2374	pharyngeal cancer disseminated	NA	NA	NA	NA	NA	NA	NA	NA	NA	NA
CGPLLU308P	Benign	44.3614	Male	Benign	NA	NA	NA	NA	lung	BAL	dyspnea, hemoptysis	29.321	smoker	30	0	0	no	NA	no	NA	NA	Alive	2770	NA	NA	NA	NA	NA	NA	NA	NA	NA	NA	NA
CGPLLU381P	No baseline cancer	46.6393	Female	No baseline cancer	NA	NA	NA	NA	no biopsy	no biopsy	dyspnea, heart condition	26.2188	smoker, stopped under 6 months	15	0	0	no	NA	no	NA	NA	Alive	2732	NA	NA	NA	NA	NA	NA	NA	NA	NA	NA	NA
CGPLLU397P	lung cancer, other cancer	57.0157	Female	SCLC	IB	2A	0	0	lung	FNA	CT follow up of treated breast cancer	20.9042	smoker	40	0	0	yes	breast cancer operated	no	NA	-64	Deceased	1059	lung cancer	Surgery	Lung Surgery bilat	pall Brain surgery + Carboplatin + Vinorelbine	pall Brain surgery + Stereotactic RT 18Gy x1 brain + pall RT 3Gy x1NA MTS	NA	NA	NA	NA	Wildtype	Normal
CGPLLU398P	lung cancer	62.7598	Male	Adenocarcinoma	IV	NA	3	1B	lymph node	FNA	neurological symptoms	NA	smoker, stopped over 6 months	40	0	0	no	NA	no	NA	NA	Deceased	238	lung cancer	Chemotherapy + radiation with curative intent	Carboplatin + Vinorelbine + RT 2Gyx33 Lung	Stereotactic RT 22Gy x3 brain + RT 3Gyx1NA MTS	NA	NA	NA	NA	NA	NA	NA
CGPLLU450P	no lung cancer, other cancer	74.6749	Male	No baseline cancer	NA	NA	NA	NA	no biopsy	no biopsy	PET/CT follow up of treated lymphoma	23.597	smoker, stopped over 6 months	30	0	0	yes	diffuse large b cell lymphoma	no	NA	-1611	Alive	2703	NA	NA	NA	NA	NA	NA	NA	NA	NA	NA	NA
CGPLLU400P	lung cancer	86.3874	Female	Adenocarcinoma	IV	4	2	1B	lung	BAL	thoracic pain	23.7387	smoker, stopped over 6 months	17	0	0	no	NA	no	NA	NA	Deceased	575	lung cancer	Palliative chemotherapy	Vinorelbine monotherapy (due to poor PS)	Pemetrexed	NA	NA	NA	NA	NA	NA	NA
CGPLLU304P	No baseline cancer	65.2183	Female	No baseline cancer	NA	NA	NA	NA	no biopsy	no biopsy	weight loss	16.609	smoker	46	0	Rheumatoid arthritis	no	NA	no	NA	NA	Alive	2770	NA	NA	NA	NA	NA	NA	NA	NA	NA	NA	NA
CGPLLU599P	Benign	56.2245	Female	Benign	NA	NA	NA	NA	lung	BAL	weight loss, neurological symptoms	19.3625	smoker	25	1	0	no	NA	no	NA	NA	Deceased	192	Unknown	NA	NA	NA	NA	NA	NA	NA	NA	NA	NA
CGPLLU403P	lung cancer	59.5127	Female	Adenocarcinoma	IIIA	4	0	0	lung	core needle	weight loss, thoracic pain	18.1252	smoker	33	1	0	no	NA	no	NA	NA	Alive	2724	NA	Surgery+chemotherapy	Lung surgery + adj Cisplatin + Vinorelbine	pall Brain surgery + Stereotactic RT 22Gy x3 brain	NA	NA	NA	NA	NA	Wildtype	Normal
CGPLLU404P	lung cancer	73.3279	Female	SCLC	IV	4	3	1B	lung	FNA, core needle	pneumonia	21.83	smoker	40	1	fibromyalgia	no	NA	no	NA	NA	Deceased	299	lung cancer	Palliative chemotherapy	Carboplatin + Etoposide	Topotecan	NA	NA	NA	NA	NA	NA	NA
CGPLLU556P	No baseline cancer	88.679	Female	No baseline cancer	NA	NA	NA	NA	no biopsy	no biopsy	weight loss, pneumonia	19.5556	never smoker	0	0	0	no	NA	no	NA	NA	Alive	2630	NA	NA	NA	NA	NA	NA	NA	NA	NA	NA	NA
CGPLLU490P	No baseline cancer	59.0719	Female	No baseline cancer	NA	NA	NA	NA	no biopsy	no biopsy	cough, dyspnea, thoracic pain	20.9572	smoker	50	0	0	no	NA	no	NA	NA	Deceased	2209	Unknown	NA	NA	NA	NA	NA	NA	NA	NA	NA	NA
CGPLLU624P	No baseline cancer	68.7912	Male	No baseline cancer	NA	NA	NA	NA	no biopsy	no biopsy	cough,hoarseness, recurrent palsy	30.095	smoker, stopped over 6 months	1	0	DM 2	no	NA	no	NA	NA	Alive	2571	NA	NA	NA	NA	NA	NA	NA	NA	NA	NA	NA
CGPLLU408P	lung cancer	45.6482	Male	Adenocarcinoma	IV	2A	2	1B	lung, lymph node	FNA, BAL	weight loss, neurological symptoms	19.0451	smoker, stopped over 6 months	45	1	0	no	NA	no	NA	NA	Deceased	110	lung cancer	Palliative radiation	pall Brain surgery + WBRT RT 3Gy x1NA brain	Carboplatin + Pemetrexed	NA	NA	NA	NA	NA	Wildtype	NA
CGPLLU409P	lung cancer	89.3224	Female	Adenocarcinoma	IV	1B	0	1A	lung	FNA	cough	22.0386	never smoker	0	0	0	no	NA	no	NA	NA	Alive	2722	NA	Radiation with curative intent	Stereotactic RT 15Gy x3 lung	NA	NA	NA	NA	NA	NA	NA	NA
CGPLLU338P	Benign	64.1643	Female	Benign	NA	NA	NA	NA	lung	BAL	pneumonia	16.7311	never smoker	0	0	Scleroderma, lung sarcoidosis	no	NA	no	NA	NA	Deceased	1404	COPD in exa	NA	NA	NA	NA	NA	NA	NA	NA	NA	NA
CGPLLU530P	no lung cancer, later lung cancer	74.7817	Male	Benign	NA	NA	NA	NA	lung, lymph node	FNA, BAL	cough, dyspnea	30.8845	smoker	60	1	0	no	NA	yes	lung cancer: NSCLC, plano	1868	Deceased	1911	lung cancer	NA	NA	NA	NA	NA	NA	NA	NA	NA	NA
CGPLLU412P	lung cancer	52.6927	Female	Adenosquamous	IV	4	0	1B	lung	core needle	cough, thoracic pain	22.2063	smoker	30	0	0	no	NA	no	NA	NA	Deceased	153	lung cancer	Palliative radiation	pall Brain surgery + pall RT 3Gyx1NA Lung (not PS to chemo)	NA	NA	NA	NA	NA	NA	Wildtype	Normal
CGPLLU422P	Benign	65.7988	Female	Benign	NA	NA	NA	NA	lung, lymph node	FNA, BAL	cough, neurological symptoms	19.5312	smoker	40	0	0	no	NA	no	NA	NA	Alive	2717	NA	NA	NA	NA	NA	NA	NA	NA	NA	NA	NA
CGPLLU414P	lung cancer	71.2142	Male	Adenocarcinoma	IIIB	4	3	0	lung	core needle	cough, dyspnea	27.1739	smoker, stopped over 6 months	40	0	0	no	NA	no	NA	NA	Deceased	805	lung cancer	Palliative chemotherapy	Carboplatin + Vinorelbine	Pemetrexed + pall RT 3Gy x1NA lung	Docetaxel	Erlotinib	re-induction Carboplatin + Vinorelbine + pall RT 8gyx1 MTS	Gemcitabine	NA	Wildtype	Normal
CGPLLU415P	lung cancer	87.2416	Male	Adenocarcinoma	IIIB	1A	3	0	lung	FNA	incidental, dementia investigation	NA	smoker, stopped over 6 months	15	0	polymyalgia	no	NA	no	NA	NA	Deceased	1742	dementia	Radiation with curative intent	Stereotactic RT 15Gy x3 lung	NA	NA	NA	NA	NA	NA	NA	NA
CGPLLU287P	No baseline cancer	80.5147	Female	No baseline cancer	NA	NA	NA	NA	no biopsy	no biopsy	cough, incidental, X-ray	22.2656	smoker, stopped over 6 months	15	0	0	no	NA	no	NA	NA	Deceased	330	congestive heart failure, cerebral bleeding	NA	NA	NA	NA	NA	NA	NA	NA	NA	NA
CGPLLU371P	no lung cancer, other cancer	75.5127	Female	No baseline cancer	NA	NA	NA	NA	no biopsy	no biopsy	cough, weight loss	21.7738	smoker	40	0	0	yes	basal cell carcinoma	no	NA	-2901	Alive	2736	NA	NA	NA	NA	NA	NA	NA	NA	NA	NA	NA
CGPLLU418P	lung cancer	62.4559	Female	Unknown	IB	NA	NA	NA	no biopsy	no biopsy	cough, neurological symptoms	21.6311	smoker, stopped under 6 months	35	0	0	no	NA	no	NA	NA	Deceased	18	lung cancer	No treatment	NA	NA	NA	NA	NA	NA	NA	NA	NA
CGPLLU395P	No baseline cancer	84.616	Male	No baseline cancer	NA	NA	NA	NA	no biopsy	no biopsy	cough, pneumonia	32.2831	smoker, stopped over 6 months	5	0	0	no	NA	no	NA	NA	Alive	2729	NA	NA	NA	NA	NA	NA	NA	NA	NA	NA	NA
CGPLLU520P	Benign	43.6605	Male	Benign	NA	NA	NA	NA	lung	BAL	cough, hemoptysis, weight loss	NA	never smoker	0	0	0	no	NA	no	NA	NA	Alive	2648	NA	NA	NA	NA	NA	NA	NA	NA	NA	NA	NA
CGPLLU332P	Benign	71.7509	Female	Benign	NA	NA	NA	NA	lung	BAL	dyspnea, heart condition	33.7477	smoker, stopped over 6 months	27	0	DM 2, hypothyroidism	no	NA	no	NA	NA	Alive	2757	NA	NA	NA	NA	NA	NA	NA	NA	NA	NA	NA
CGPLLU634P	Benign	37.5962	Male	Benign	NA	NA	NA	NA	lung	BAL	cough, hemoptysis	NA	smoker	15	0	asthma	no	NA	no	NA	NA	Alive	2561	NA	NA	NA	NA	NA	NA	NA	NA	NA	NA	NA
CGPLLU423P	lung cancer	75.7563	Male	Mesothelioma	IIIB	2	3	0	lung	core needle	weight loss, thoracic pain	20.8308	never smoker	0	0	DM 2	no	NA	no	NA	NA	Alive	2716	NA	Palliative chemotherapy	Carboplatin + pemetrexed	NA	NA	NA	NA	NA	NA	NA	NA
CGPLLU424P	lung cancer	59.3566	Female	Squamous	IIIB	4	2	0	lung, lymph node	FNA, BAL	cough, hemoptysis	24.5675	smoker, stopped over 6 months	40	1	0	no	NA	no	NA	NA	Deceased	1171	lung cancer	Chemotherapy + radiation with curative intent	Carboplatin + Vinorelbine + RT 2Gyx33	Docetaxel	Carboplatin + Gemcitabine	NA	NA	NA	NA	NA	NA
CGPLLU568P	Benign	47.5838	Female	Benign	NA	NA	NA	NA	lung	BAL	cough, weight loss	17.8465	smoker	30	0	0	no	NA	no	NA	NA	Alive	2625	NA	NA	NA	NA	NA	NA	NA	NA	NA	NA	NA
CGPLLU426P	lung cancer	63.4141	Female	SCLC	IIIA	4	0	0	lung	core needle	cough, dyspnea, thoracic pain	27.9431	smoker, stopped under 6 months	35	1	0	no	NA	no	NA	NA	Deceased	603	lung cancer	Palliative chemotherapy+radiation	Cisplatin + Etoposide + WBRT 3gy x1NA	Carboplatin + Etoposide + pall RT 3Gy x1NA MTS	NA	NA	NA	NA	NA	NA	NA
CGPLLU427P	no lung cancer, prior lung cancer	76.6543	Female	Benign	NA	NA	NA	NA	lung	FNA	followup CT of treated NSCLC	18.1787	smoker	55	0	0	yes	lung cancer: NSCLC operated adeno	no	NA	-1920	Deceased	394	cerebral hemorrhage	NA	NA	NA	NA	NA	NA	NA	NA	NA	NA
CGPLLU495P	No baseline cancer	57.5907	Male	No baseline cancer	NA	NA	NA	NA	no biopsy	no biopsy	neurological symptoms	34.8381	never smoker	0	0	psoriasis	no	NA	no	NA	NA	Alive	2667	NA	NA	NA	NA	NA	NA	NA	NA	NA	NA	NA
CGPLLU429P	met to lung	81.5277	Female	Metastasis from another primary cancer	IV	NA	NA	NA	lung, lymph node	FNA, BAL	cough, dyspnea	32.4675	smoker, stopped over 6 months	1	0	0	no	NA	no	NA	NA	Alive	2714	NA	Chemotherapy with curative intent	R-CHOP	NA	NA	NA	NA	NA	NA	NA	NA
CGPLLU430P	lung cancer	76.9637	Female	Mixed SCLC and NSCLC	IV	4	0	1A	lung	FNA, core needle, BAL	cough, tired, neurological symptoms	29.7211	smoker, stopped over 6 months	18	1	DM 2	no	NA	no	NA	NA	Deceased	34	lung cancer	Palliative chemotherapy	Carboplatin + Etoposide	NA	NA	NA	NA	NA	NA	NA	NA
CGPLLU315P	No baseline cancer	54.2669	Male	No baseline cancer	NA	NA	NA	NA	no biopsy	no biopsy	cough, dyspnea, weight loss	19.1358	smoker	40	0	0	no	NA	no	NA	NA	Alive	2765	NA	NA	NA	NA	NA	NA	NA	NA	NA	NA	NA
CGPLLU420P	Benign	62.1164	Male	Benign	NA	NA	NA	NA	lung, lymph node	FNA, BAL	cough, heart condition	33.9506	smoker, stopped over 6 months	40	0	DM 2, gout, sarcoidosis	no	NA	no	NA	NA	Alive	2718	NA	NA	NA	NA	NA	NA	NA	NA	NA	NA	NA
CGPLLU467P	lung cancer, other cancer	64.9993	Female	Squamous	IIB	2B	1	0	lung	core needle	dyspnea	18.3391	smoker, stopped over 6 months	50	1	0	no	NA	yes	bladder cancer	695	Alive	2695	NA	Chemotherapy + radiation with curative intent	Carboplatin + Vinorelbine + RT 2Gyx33	Stereotactic RT 22Gy x3 brain	NA	NA	NA	NA	NA	NA	NA
CGPLLU293P	no lung cancer, other cancer	70.9213	Female	No baseline cancer	NA	NA	NA	NA	no biopsy	no biopsy	cough,hoarseness, recurrent palsy	19.3337	smoker	35	0	hypothyreosis	yes	breast cancer operated	no	NA	-10995	Deceased	2336	opoid induced paralytic ileus	NA	NA	NA	NA	NA	NA	NA	NA	NA	NA
CGPLLU435P	lung cancer, other cancer	67.8084	Female	Adenocarcinoma	IA	1B	0	0	lung	FNA	heart condition	20.9366	smoker, stopped over 6 months	23	0	DM 2	yes	basal cell carcinoma	no	NA	-2793	Alive	2710	NA	Surgery	Lung Surgery	Gefitinib	Osimertinib	NA	NA	NA	NA	Thr790Met (exon 19)	Normal
CGPLLU547P	No baseline cancer	56.5394	Female	No baseline cancer	NA	NA	NA	NA	no biopsy	no biopsy	cough, dyspnea	41.4016	smoker	55	1	0	no	NA	no	NA	NA	Alive	2632	NA	NA	NA	NA	NA	NA	NA	NA	NA	NA	NA
CGPLLU437P	lung cancer	82.193	Female	Adenocarcinoma	IV	2A	2	1B	lymph node	FNA	dyspnea	28.8754	smoker, stopped over 6 months	50	1	COPD, hypothyroidism, previous TB	no	NA	no	NA	NA	Deceased	514	lung cancer	Palliative chemotherapy	Carboplatin + Vinorelbine	Pemetrexed + WBRT 3Gy x1NA	Erlotinib	NA	NA	NA	NA	Wildtype	Normal
CGPLLU503P	no lung cancer, other cancer	65.4538	Male	Benign	NA	NA	NA	NA	lung	BAL	weight loss, pneumonia	26.1962	smoker, stopped over 6 months	15	0	Heart transplant	yes	squamous cell carcinoma operated	yes	diffuse large b cell lymphoma	-1979, 602	Deceased	686	Lymphoma	NA	NA	NA	NA	NA	NA	NA	NA	NA	NA
CGPLLU439P	lung cancer	81.0869	Female	Adenocarcinoma	IV	2A	0	1B	metastasis	FNA	cough, abdominal pain	22.6562	smoker, stopped over 6 months	60	0	0	no	NA	no	NA	NA	Deceased	88	lung cancer	No treatment	NA	NA	NA	NA	NA	NA	NA	NA	NA
CGPLLU445P	No baseline cancer	60.3504	Male	No baseline cancer	NA	NA	NA	NA	no biopsy	no biopsy	COPD control	27.3588	smoker	50	1	DM 2	no	NA	no	NA	NA	Alive	2704	NA	NA	NA	NA	NA	NA	NA	NA	NA	NA	NA
CGPLLU441P	lung cancer	64.2108	Female	Adenocarcinoma	IV	2A	0	1A	lung	core needle	thoracic pain	19.4674	smoker, stopped over 6 months	30	0	0	no	NA	no	NA	NA	Deceased	453	lung cancer	Palliative chemotherapy	Vinorelbine monotherapy (due to poor kidney function)	Pemetrexed + pall RT 3Gy x1NA MTS	NA	NA	NA	NA	NA	Wildtype	Normal
CGPLLU597P	No baseline cancer	51.6988	Male	No baseline cancer	NA	NA	NA	NA	no biopsy	no biopsy	cough, dyspnea	37.037	never smoker	0	0	gout	no	NA	no	NA	NA	Alive	2605	NA	NA	NA	NA	NA	NA	NA	NA	NA	NA	NA
CGPLLU443P	lung cancer	73.8919	Male	Adenocarcinoma	IIA	2B	0	0	lung	core needle	pneumonia	23.8751	smoker	37	0	0	no	NA	no	NA	NA	Alive	2704	NA	Surgery	Lung surgery	NA	NA	NA	NA	NA	NA	NA	NA
CGPLLU444P	no lung cancer, other cancer	60.3559	Male	No baseline cancer	NA	NA	NA	NA	no biopsy	no biopsy	cough, pneumonia	25.8806	smoker, stopped under 6 months	35	0	0	no	NA	yes	multiple myeloma	1707	Alive	2704	NA	NA	NA	NA	NA	NA	NA	NA	NA	NA	NA
CGPLLU537P	No baseline cancer	65.4757	Female	No baseline cancer	NA	NA	NA	NA	no biopsy	no biopsy	cough	28.306	smoker, stopped over 6 months	15	1	hypothyroidism	no	NA	no	NA	NA	Alive	2640	NA	NA	NA	NA	NA	NA	NA	NA	NA	NA	NA
CGPLLU572P	No baseline cancer	37.2923	Female	No baseline cancer	NA	NA	NA	NA	no biopsy	no biopsy	cough, pneumonia	31.8339	smoker, stopped over 6 months	8	0	asthma	no	NA	no	NA	NA	Alive	2624	NA	NA	NA	NA	NA	NA	NA	NA	NA	NA	NA
CGPLLU447P	met to lung	55.1321	Male	Metastasis from another primary cancer	IV	NA	NA	NA	lung, lymph node	FNA, core needle, BAL	pt requested due to smoking history	22.8797	smoker, stopped over 6 months	45	0	0	no	NA	no	NA	NA	Alive	2703	NA	Chemotherapy with curative intent	R-Bendamusin	NA	NA	NA	NA	NA	NA	NA	NA
CGPLLU328P	no lung cancer, other cancer	82.8008	Female	No baseline cancer	NA	NA	NA	NA	no biopsy	no biopsy	cough, dyspnea	26.6193	smoker, stopped over 6 months	15	0	DM 2	yes	basal cell carcinoma	yes	basal cell carcinoma, ovarian cancer disseminated	-240, 611, 2570	Alive	2758	NA	NA	NA	NA	NA	NA	NA	NA	NA	NA	NA
CGPLLU449P	lung cancer	80.8268	Female	Squamous	IIB	3	0	0	lung	core needle, BAL	cough, dyspnea, tired, thoracic pain	18.7305	smoker	40	1	0	no	NA	no	NA	NA	Deceased	184	lung cancer	Palliative chemotherapy	pall RT 3Gyx12 Lung (not PS to chemo)	NA	NA	NA	NA	NA	NA	NA	NA
CGPLLU493P	no lung cancer, other cancer	75.9754	Male	No baseline cancer	NA	NA	NA	NA	no biopsy	no biopsy	cough	28.1969	smoker, stopped over 6 months	50	0	0	yes	bladder cancer operated	no	NA	-2655	Alive	2672	NA	NA	NA	NA	NA	NA	NA	NA	NA	NA	NA
CGPLLU352P	No baseline cancer	41.7112	Male	No baseline cancer	NA	NA	NA	NA	no biopsy	no biopsy	cough, dyspnea	29.3878	smoker, stopped over 6 months	21	0	0	no	NA	no	NA	NA	Alive	2745	NA	NA	NA	NA	NA	NA	NA	NA	NA	NA	NA
CGPLLU452P	lung cancer	64.9199	Female	Adenocarcinoma	IV	4	3	1B	lung	BAL	dyspnea	16.901	smoker, stopped over 6 months	29	0	0	no	NA	no	NA	NA	Deceased	31	lung cancer	No treatment	NA	NA	NA	NA	NA	NA	NA	NA	NA
CGPLLU407P	No baseline cancer	66.9706	Male	No baseline cancer	NA	NA	NA	NA	no biopsy	no biopsy	cough	33.3333	smoker, stopped over 6 months	45	0	0	no	NA	no	NA	NA	Alive	2723	NA	NA	NA	NA	NA	NA	NA	NA	NA	NA	NA
CGPLLU583P	No baseline cancer	30.8693	Male	No baseline cancer	NA	NA	NA	NA	no biopsy	no biopsy	pneumonia	NA	smoker, stopped over 6 months	10	0	asthma	no	NA	no	NA	NA	Alive	2617	NA	NA	NA	NA	NA	NA	NA	NA	NA	NA	NA
CGPLLU289P	Benign	35.2444	Male	Benign	NA	NA	NA	NA	lung	BAL	cough, weight loss, thoracic pain	22.1158	smoker	17	0	0	no	NA	no	NA	NA	Alive	2774	NA	NA	NA	NA	NA	NA	NA	NA	NA	NA	NA
CGPLLU456P	lung cancer	58.2478	Male	Squamous	IIIA	4	0	0	lung	core needle, BAL	cough, hemoptysis, weight loss, pneumonia	25.9516	smoker	75	1	Rheumatoid arthritis	no	NA	no	NA	NA	Deceased	42	lung cancer	No treatment	NA	NA	NA	NA	NA	NA	NA	NA	NA
CGPLLU457P	lung cancer	70.59	Female	SCLC	IIIB	4	2	0	lung	core needle, BAL	cough, weight loss	21.6713	smoker, stopped over 6 months	50	0	0	no	NA	no	NA	NA	Alive	2701	NA	Chemotherapy + radiation with curative intent	Cisplatin + Etoposide + RT 2,NA5gy x45 lung	NA	NA	NA	NA	NA	NA	NA	NA
CGPLLU458P	lung cancer	59.6988	Male	SCLC	IIIC	4	3	0	lung	core needle, BAL	dyspnea, hemoptysis, weight loss	20.3052	smoker, stopped over 6 months	90	0	0	no	NA	no	NA	NA	Deceased	281	lung cancer	Palliative chemotherapy+radiation	Cisplatin + Etoposide + pall RT 5gy x5 lung	NA	NA	NA	NA	NA	NA	NA	NA
CGPLLU330P	No baseline cancer	66.6338	Male	No baseline cancer	NA	NA	NA	NA	no biopsy	no biopsy	dyspnea, abdominal pain	30.8463	smoker, stopped over 6 months	10	0	0	no	NA	no	NA	NA	Alive	2757	NA	NA	NA	NA	NA	NA	NA	NA	NA	NA	NA
CGPLLU310P	No baseline cancer	57.4894	Female	No baseline cancer	NA	NA	NA	NA	no biopsy	no biopsy	cough	27.2817	smoker	30	0	diverticulitis	no	NA	no	NA	NA	Alive	2767	NA	NA	NA	NA	NA	NA	NA	NA	NA	NA	NA
CGPLLU479P	No baseline cancer	49.4538	Female	No baseline cancer	NA	NA	NA	NA	no biopsy	no biopsy	thoracic pain	21.0937	smoker	30	0	0	no	NA	no	NA	NA	Alive	2683	NA	NA	NA	NA	NA	NA	NA	NA	NA	NA	NA
CGPLLU298P	Benign	68.0055	Female	Benign	NA	NA	NA	NA	lung	BAL	incidental, thoracic pain, heart condition	24.2187	smoker, stopped over 6 months	1	0	diverticulitis	no	NA	no	NA	NA	Alive	2771	NA	NA	NA	NA	NA	NA	NA	NA	NA	NA	NA
CGPLLU348P	Benign	67.0746	Male	Benign	NA	NA	NA	NA	lung	FNA, other	pleural effusion	24.3375	smoker	45	1	DM 2	no	NA	no	NA	NA	Alive	2750	NA	NA	NA	NA	NA	NA	NA	NA	NA	NA	NA
CGPLLU448P	no lung cancer, other cancer	85.3936	Male	Benign	NA	NA	NA	NA	lung	BAL	dyspnea, thoracic pain	21.4692	smoker, stopped over 6 months	35	1	0	yes	colon cancer operated adeno	no	NA	-45	Deceased	587	septic due to UTI	NA	NA	NA	NA	NA	NA	NA	NA	NA	NA
CGPLLU355P	met to lung, other cancer	76.9363	Male	Metastasis from another primary cancer	IV	NA	NA	NA	lung	FNA, BAL	CT followup of treated colorectal cancer	NA	smoker, stopped over 6 months	1	0	0	yes	rectal cancer operated	yes	rectal cancer recurrent, pancreatic cancer	-1117, 112, 2036	Deceased	2064	pancreatic cancer disseminated	Surgery	Lung surgery	NA	NA	NA	NA	NA	NA	NA	NA
CGPLLU317P	No baseline cancer	59.269	Male	No baseline cancer	NA	NA	NA	NA	no biopsy	no biopsy	cough	21.9525	never smoker	0	0	0	no	NA	no	NA	NA	Alive	2765	NA	NA	NA	NA	NA	NA	NA	NA	NA	NA	NA
CGPLLU546P	no lung cancer, other cancer	66.9843	Female	No baseline cancer	NA	NA	NA	NA	no biopsy	no biopsy	cough, dyspnea, weight loss	17.2635	smoker, stopped over 6 months	25	1	SLE, Sjögren, Raynaud	yes	mucosa-associated lymphoid tissue (MALT) lymphoma of the parotid	no	NA	-2616	Deceased	655	Systemic lupus erythematosus, acute kidney failure	NA	NA	NA	NA	NA	NA	NA	NA	NA	NA
CGPLLU342P	no lung cancer, other cancer	75.7262	Male	No baseline cancer	NA	NA	NA	NA	no biopsy	no biopsy	dyspnea, pneumonia	23.5156	smoker	100	0	0	no	NA	yes	prostate cancer	958	Deceased	2247	prostate cancer disseminated	NA	NA	NA	NA	NA	NA	NA	NA	NA	NA
CGPLLU469P	lung cancer	78.7762	Female	Adenocarcinoma	IV	4	3	1B	lung, lymph node	core needle, BAL	abdominal pain	25.5593	smoker, stopped over 6 months	20	1	0	no	NA	no	NA	NA	Deceased	28	lung cancer	Palliative radiation	pall RT 3Gyx1NA MTS (not PS to chemo)	NA	NA	NA	NA	NA	NA	L747-P753del (exon 19)	Normal
CGPLLU273P	No baseline cancer	51.9097	Female	No baseline cancer	NA	NA	NA	NA	no biopsy	no biopsy	cough, weight loss, hoarseness, recurrent palsy	25.0762	smoker	20	0	0	no	NA	no	NA	NA	Alive	2779	NA	NA	NA	NA	NA	NA	NA	NA	NA	NA	NA
CGPLLU570P	no lung cancer, later lung cancer	56.1615	Female	No baseline cancer	NA	NA	NA	NA	no biopsy	no biopsy	abdominal pain	27.8159	smoker	43	0	0	no	NA	yes	lung cancer: SCLC	1616	Alive	2625	NA	NA	NA	NA	NA	NA	NA	NA	NA	NA	NA
CGPLLU340P	Benign	86.8446	Female	Benign	NA	NA	NA	NA	lung	core needle	cough	19.7035	never smoker	0	0	0	no	NA	no	NA	NA	Alive	2751	NA	NA	NA	NA	NA	NA	NA	NA	NA	NA	NA
CGPLLU473P	lung cancer	60.9281	Male	SCLC	IV	2A	1	1B	lung, lymph node	FNA, core needle, BAL	thoracic pain	22.0932	smoker, stopped under 6 months	48	0	hypothyroidism	no	NA	no	NA	NA	Deceased	300	lung cancer	Palliative chemotherapy+radiation	Carboplatin + Etoposide + WBRT 3gy x1NA + pall RT 3Gy x1NA MTS	NA	NA	NA	NA	NA	NA	NA	NA
CGPLLU523P	Benign	27.0609	Male	Benign	NA	NA	NA	NA	lung	BAL	hemoptysis	20.2498	smoker, stopped under 6 months	12	0	0	no	NA	no	NA	NA	Alive	2646	NA	NA	NA	NA	NA	NA	NA	NA	NA	NA	NA
CGPLLU618P	no lung cancer, other cancer	84.5366	Female	No baseline cancer	NA	NA	NA	NA	no biopsy	no biopsy	dyspnea, heart condition	19.6283	smoker, stopped under 6 months	15	0	colitis	yes	basal cell carcinoma	yes	basal cell carcinoma x 2	-144, 498, 2431	Alive	2585	NA	NA	NA	NA	NA	NA	NA	NA	NA	NA	NA
CGPLLU402P	Benign	46.924	Male	Benign	NA	NA	NA	NA	lung	BAL	cough, hemoptysis	31.6341	smoker	60	1	0	no	NA	no	NA	NA	Alive	2725	NA	NA	NA	NA	NA	NA	NA	NA	NA	NA	NA
CGPLLU477P	lung cancer	55.7454	Female	Adenocarcinoma	IV	4	3	1B	lung	core needle	cough, dyspnea, weight loss	20.9366	smoker	30	1	chronic gastritis	no	NA	no	NA	NA	Deceased	50	lung cancer	Targeted	Gefitinib	NA	NA	NA	NA	NA	NA	p.Leu858Arg (exon 21)	NA
CGPLLU478P	met to lung, other cancer	78.2177	Female	Metastasis from another primary cancer	IV	NA	NA	NA	lung	core needle, BAL	follow up CT for prior breast cancer	24.093	smoker, stopped over 6 months	1	0	0	yes	breast cancer operated	no	NA	-392	Alive	2687	NA	Surgery+chemotherapy	Lung surgery + adj Capecitabine	NA	NA	NA	NA	NA	NA	NA	NA
CGPLLU582P	Benign	44.8487	Male	Benign	NA	NA	NA	NA	lung	BAL	hemoptysis, weight loss	25.9787	smoker, stopped over 6 months	10	0	0	no	NA	no	NA	NA	Alive	2617	NA	NA	NA	NA	NA	NA	NA	NA	NA	NA	NA
CGPLLU480P	lung cancer	71.1677	Male	Squamous	IV	2A	2	1B	lung, lymph node	FNA, core needle, BAL	cough, thoracic pain	28.4005	smoker, stopped over 6 months	120	0	0	no	NA	no	NA	NA	Deceased	72	lung cancer	No treatment	NA	NA	NA	NA	NA	NA	NA	NA	NA
CGPLLU451P	Benign	37.1882	Male	Benign	NA	NA	NA	NA	lung	BAL	cough, hemoptysis	23.597	smoker	12	0	0	no	NA	no	NA	NA	Alive	2703	NA	NA	NA	NA	NA	NA	NA	NA	NA	NA	NA
CGPLLU482P	met to lung, other cancer	80.6735	Female	Metastasis from another primary cancer	IV	NA	NA	NA	lung	BAL	heart condition, pneumonia	18.2563	smoker, stopped over 6 months	15	0	0	yes	breast cancer operated	no	NA	-2102	Deceased	391	breast cancer recurrent disseminated	Targeted	Aromatase inhibitor (Exemestan)	Capecitabine	NA	NA	NA	NA	NA	NA	NA
CGPLLU483P	lung cancer	63.9261	Male	NSCLC-NOS	IV	NA	NA	NA	no biopsy	no biopsy	cough, weight loss, thoracic pain, pneumonia	NA	smoker, stopped under 6 months	67	0	0	no	NA	no	NA	NA	Deceased	6	lung cancer	No treatment	NA	NA	NA	NA	NA	NA	NA	NA	NA
CGPLLU484P	met to lung, other cancer	33.4456	Male	Metastasis from another primary cancer	IV	NA	NA	NA	lung	other	CT follow up of treated rectal cancer	23.5078	never smoker	0	0	0	yes	rectal cancer disseminated adeno	no	NA	-742	Alive	2680	NA	Surgery+chemotherapy	surgery + adj Capecitabine	NA	NA	NA	NA	NA	NA	NA	NA
CGPLLU485P	met to lung, other cancer	63.6742	Female	Metastasis from another primary cancer	IV	NA	NA	NA	lung	other	follow up CT of treatead choroidal melanoma	16.6133	smoker	5	0	psoriasis	yes	choroidal melanoma operated, lingual cancer	no	NA	-1098, -940	Deceased	541	lingual cancer disseminated	Palliative chemotherapy	Paclitaxel + Capecitabine	NA	NA	NA	NA	NA	NA	NA	NA
CGPLLU517P	no lung cancer, other cancer	75.1896	Female	Benign	NA	NA	NA	NA	lung	BAL	incidental	22.4059	smoker, stopped over 6 months	12	0	0	yes	thyroid cancer operated, rectal cancer operated	yes	thyroid cancer recurrence (papillary adeno)	-2508, -428,63	Alive	2651	NA	NA	NA	NA	NA	NA	NA	NA	NA	NA	NA
CGPLLU487P	lung cancer, other cancer	81.2621	Female	Adenocarcinoma	IV	4	0	1A	lung	BAL	weight loss, neurological symptoms	14.4531	smoker	30	0	0	yes	breast cancer operated	no	NA	-2516	Deceased	842	Heart attack	Palliative chemotherapy	Carboplatin + pemetrexed	NA	NA	NA	NA	NA	NA	Wildtype	Normal
CGPLLU488P	lung cancer	66.5626	Female	Adenocarcinoma	IIIC	4	3	0	lung	core needle	cough, weight loss	24.5675	smoker	60	1	0	no	NA	no	NA	NA	Deceased	660	lung cancer	Palliative chemotherapy	Carboplatin + Vinorelbine	Crizotinib	Pemetrexed + pall RT 3Gy x1NA lung	re-induction Crizotinib	NA	NA	NA	Wildtype	Translocation
CGPLLU603P	No baseline cancer	59.8686	Male	No baseline cancer	NA	NA	NA	NA	no biopsy	no biopsy	cough, dyspnea, weight loss	25.6896	smoker, stopped over 6 months	30	0	0	no	NA	no	NA	NA	Alive	2603	NA	NA	NA	NA	NA	NA	NA	NA	NA	NA	NA
CGPLLU295P	No baseline cancer	37.9521	Male	No baseline cancer	NA	NA	NA	NA	no biopsy	no biopsy	cough, dyspnea	28.0899	never smoker	0	0	0	no	NA	no	NA	NA	Alive	2772	NA	NA	NA	NA	NA	NA	NA	NA	NA	NA	NA
CGPLLU491P	met to lung	58.6968	Female	Metastasis from another primary cancer	IV	NA	NA	NA	lung	BAL	cough, dyspnea	20.0773	smoker	21	0	0	no	NA	no	NA	NA	Deceased	856	ovarian cancer disseminated	Palliative chemotherapy	Carboplatin + Paclitaxel	Caelyx	Gemcitabin	Experimental: Selinexor	NA	NA	NA	NA	NA
CGPLLU276P	No baseline cancer	73.7166	Male	No baseline cancer	NA	NA	NA	NA	no biopsy	no biopsy	cough, dyspnea, weight loss	26.3656	smoker	100	1	0	no	NA	no	NA	NA	Deceased	203	COPD in exacerbation	NA	NA	NA	NA	NA	NA	NA	NA	NA	NA
CGPLLU475P	no lung cancer, prior lung cancer, later lung cancer	57.8919	Male	No baseline cancer	NA	NA	NA	NA	no biopsy	no biopsy	CT follow up of treated NSCLC	23.5479	smoker, stopped over 6 months	30	0	pancreatitis	yes	lung cancer: NSCLC plano	yes	lung cancer: new primary NSCLC mucinous adeno	-811, 546	Alive	2689	NA	NA	NA	NA	NA	NA	NA	NA	NA	NA	NA
CGPLLU527P	no lung cancer, other cancer	75.8029	Female	Benign	NA	NA	NA	NA	lung	BAL	cough, dyspnea	19.7055	smoker, stopped over 6 months	3	0	0	no	NA	yes	basal cell carcinoma	84	Alive	2645	NA	NA	NA	NA	NA	NA	NA	NA	NA	NA	NA
CGPLLU574P	Benign	49.2977	Female	Benign	NA	NA	NA	NA	lung	BAL	cough, thoracic pain	24.093	smoker	25	1	0	no	NA	no	NA	NA	Alive	2623	NA	NA	NA	NA	NA	NA	NA	NA	NA	NA	NA
CGPLLU272P	Benign	46.9596	Male	Benign	NA	NA	NA	NA	lung	BAL, other	X-ray	21.6049	smoker, stopped over 6 months	15	0	0	no	NA	no	NA	NA	Alive	2779	NA	NA	NA	NA	NA	NA	NA	NA	NA	NA	NA
CGPLLU322P	Benign	47.5948	Female	Benign	NA	NA	NA	NA	lung	no data	thoracic pain	21.3039	smoker, stopped over 6 months	3	0	0	no	NA	no	NA	NA	Alive	2760	NA	NA	NA	NA	NA	NA	NA	NA	NA	NA	NA
CGPLLU601P	no lung cancer, other cancer	64.8925	Female	No baseline cancer	NA	NA	NA	NA	no biopsy	no biopsy	weight loss, pneumonia	21.5139	smoker, stopped over 6 months	10	0	0	yes	breast cancer operated	yes	basal cell carcinoma	-1307, 495	Alive	2604	NA	NA	NA	NA	NA	NA	NA	NA	NA	NA	NA
CGPLLU463P	Benign	64.9938	Male	Benign	NA	NA	NA	NA	lung	BAL	hemoptysis	18.7883	never smoker	0	0	0	no	NA	no	NA	NA	Alive	2697	NA	NA	NA	NA	NA	NA	NA	NA	NA	NA	NA
CGPLLU500P	lung cancer, other cancer	75.4086	Female	Unknown	IV	NA	NA	1B	no biopsy	no biopsy	weight loss, thoracic pain	16.4062	smoker	26	0	0	yes	uterine cancer operated	no	NA	-14832	Deceased	90	lung cancer	NA	NA	NA	NA	NA	NA	NA	NA	NA	NA
CGPLLU511P	no lung cancer, other cancer	81.6016	Female	No baseline cancer	NA	NA	NA	NA	no biopsy	no biopsy	abdominal pain	23.4375	smoker, stopped over 6 months	10	0	colitis	yes	squamous cell carcinoma operated	no	NA	-2228	Deceased	2389	Unknown	NA	NA	NA	NA	NA	NA	NA	NA	NA	NA
CGPLLU368P	No baseline cancer	81.0486	Female	No baseline cancer	NA	NA	NA	NA	no biopsy	no biopsy	neurological symptoms	NA	smoker, stopped under 6 months	25	1	0	no	NA	no	NA	NA	Deceased	196	septic shock due to skin-infection	NA	NA	NA	NA	NA	NA	NA	NA	NA	NA
CGPLLU486P	no lung cancer, other cancer	61.2293	Male	No baseline cancer	NA	NA	NA	NA	no biopsy	no biopsy	cough	26.5832	smoker, stopped over 6 months	33	1	gout	no	NA	yes	prostate cancer operated	27	Deceased	1697	prostate cancer disseminated	NA	NA	NA	NA	NA	NA	NA	NA	NA	NA
CGPLLU504P	lung cancer	58.7926	Female	Adenocarcinoma	IIIA	2B	2	0	lung, lymph node	FNA, core needle, BAL	cough, hemoptysis	27.7551	smoker	24	0	0	no	NA	no	NA	NA	Deceased	644	lung cancer	Chemotherapy + radiation with curative intent	Cisplatin + Vinorelbine + RT 2Gyx33 Lung	Erlotinib + Stereotactic RT 15Gy x3 adrenal gland + WBRT 3gy x1NA	NA	NA	NA	NA	NA	Leu861P (exon 21), Q791Stop (exon 20)	Normal
CGPLLU505P	lung cancer	57.9466	Female	Adenocarcinoma	IV	2A	3	1B	metastasis	FNA, core needle	weight loss, abdominal pain	NA	smoker	43	0	psoriasis	no	NA	no	NA	NA	Deceased	11	lung cancer	No treatment	NA	NA	NA	NA	NA	NA	NA	NA	NA
CGPLLU506P	lung cancer, other cancer	76.1643	Male	Squamous	IIIA	4	1	0	lymph node	FNA	cough,hoarseness, recurrent palsy	20.8307	smoker, stopped under 6 months	70	0	0	yes	squamous cell carcinoma operated	no	NA	-1665	Deceased	364	lung cancer	Chemotherapy + radiation with curative intent	Carboplatin + Vinorelbine + RT 2Gyx33 Lung	Docetaxel	NA	NA	NA	NA	NA	NA	NA
CGPLLU312P	no lung cancer, other cancer	73.6591	Male	No baseline cancer	NA	NA	NA	NA	no biopsy	no biopsy	incidental, CT follow up of AAA	NA	smoker	17	0	0	no	NA	yes	squamous cell carcinoma	634	Deceased	938	ruptured AAA	NA	NA	NA	NA	NA	NA	NA	NA	NA	NA
CGPLLU436P	Benign	76.0986	Male	Benign	NA	NA	NA	NA	lung, lymph node	FNA, BAL	dyspnea	25.0829	never smoker	0	0	DM 2	no	NA	no	NA	NA	Alive	2709	NA	NA	NA	NA	NA	NA	NA	NA	NA	NA	NA
CGPLLU385P	No baseline cancer	35.499	Female	No baseline cancer	NA	NA	NA	NA	no biopsy	no biopsy	cough	NA	smoker, stopped over 6 months	14	0	0	no	NA	no	NA	NA	Alive	2731	NA	NA	NA	NA	NA	NA	NA	NA	NA	NA	NA
CGPLLU510P	lung cancer, other cancer	85.5688	Female	Adenocarcinoma	IA	1B	0	0	lung	FNA	neurological symptoms	21.9671	smoker, stopped over 6 months	10	0	0	yes	basal cell carcinomax2	no	NA	-1517, -1295	Deceased	1860	Heart attack	Surgery	Lung Surgery	NA	NA	NA	NA	NA	NA	c.2235_2249del15, p.K745-A750del (exon 19)	Normal
CGPLLU513P	no lung cancer, other cancer	52.4216	Female	No baseline cancer	NA	NA	NA	NA	no biopsy	no biopsy	neurological symptoms	19.9594	smoker, stopped over 6 months	40	0	hypothyroidism	yes	epiglottis cancer plano	yes	breast cancer operated	-2645, 1770	Alive	2652	NA	NA	NA	NA	NA	NA	NA	NA	NA	NA	NA
CGPLLU592P	Benign	67	Male	Benign	NA	NA	NA	NA	lung	core needle, BAL	hemoptysis	24.3827	smoker, stopped over 6 months	40	0	tuberculosis	no	NA	no	NA	NA	Alive	2610	NA	NA	NA	NA	NA	NA	NA	NA	NA	NA	NA
CGPLLU555P	no lung cancer, other cancer	50.8063	Female	No baseline cancer	NA	NA	NA	NA	no biopsy	no biopsy	dyspnea, pneumonia	NA	smoker, stopped under 6 months	50	1	0	no	NA	yes	uterine cancer	350	Alive	2630	NA	NA	NA	NA	NA	NA	NA	NA	NA	NA	NA
CGPLLU369P	lung cancer, other cancer	65.1143	Female	Adenocarcinoma	IV	2A	3	1B	lung, lymph node	FNA, BAL	neurological symptoms	20.3816	unknown	35	0	0	yes	uterine cancer operated	no	basal cell carcinoma	-561	Deceased	542	lung cancer	Chemotherapy + radiation with curative intent	Brain Surgery + Carboplatin + Vinorelbine + Bevacizumab	Pemetrexed + RT 2Gyx33 Lung	Erlotinib	NA	NA	NA	NA	Wildtype	Normal
CGPLLU288P	No baseline cancer	55.1321	Male	No baseline cancer	NA	NA	NA	NA	no biopsy	no biopsy	cough, thoracic pain	18.5135	smoker	45	0	0	no	NA	no	NA	NA	Alive	2774	NA	NA	NA	NA	NA	NA	NA	NA	NA	NA	NA
CGPLLU516P	lung cancer, other cancer	56.3641	Female	Adenocarcinoma	IV	4	1	1	lung, lymph node	FNA, BAL	dyspnea, thoracic pain	22.9398	smoker	15	1	0	yes	hodgkins lymphoma, basal cell carcinoma	no	NA	-13160, -325	Deceased	447	lung cancer	Palliative chemotherapy	Carboplatin + Vinorelbine	Pemetrexed + pall RT 3Gy x1NA Lung	Erlotinib	Docetaxel	re-induction Carboplatin + Vinorelbine	NA	NA	Wildtype	Normal
CGPLLU274P	no lung cancer, other cancer, later lung cancer	70.0123	Female	No baseline cancer	NA	NA	NA	NA	no biopsy	no biopsy	dyspnea, weight loss, incidental	32.4467	never smoker	0	0	DM 2	yes	breast cancer operated	yes	uterine cancer, basal cell carcinoma, NSCLC adeno and NSCLC NEC	-2282, 159, 1461, 1819, 2435	Alive	2779	NA	NA	NA	NA	NA	NA	NA	NA	NA	p.Leu848Arg	Normal
CGPLLU518P	lung cancer	68.3504	Female	Squamous	IIIA	4	0	0	lung, lymph node	FNA, BAL	cough, dyspnea, weight loss, tired, hoarseness, recurrent palsy	21.6713	smoker	52	0	chronic gastritis	no	NA	no	NA	NA	Deceased	78	lung cancer	Palliative chemotherapy	Vinorelbine monotherapy (due to poor PS)	NA	NA	NA	NA	NA	NA	NA	NA
CGPLLU453P	No baseline cancer	56.6571	Male	No baseline cancer	NA	NA	NA	NA	no biopsy	no biopsy	CT evaluation of swallowing trouble	21.7982	smoker, stopped under 6 months	40	0	0	no	NA	no	NA	NA	Alive	2702	NA	NA	NA	NA	NA	NA	NA	NA	NA	NA	NA
CGPLLU541P	No baseline cancer	53.1006	Male	No baseline cancer	NA	NA	NA	NA	no biopsy	no biopsy	thoracic pain	26.2346	smoker	25	0	0	no	NA	no	NA	NA	Alive	2638	NA	NA	NA	NA	NA	NA	NA	NA	NA	NA	NA
CGPLLU540P	Benign	70.0287	Male	Benign	NA	NA	NA	NA	lung	BAL	hemoptysis	27.2173	smoker, stopped over 6 months	50	0	0	no	NA	no	NA	NA	Alive	2638	NA	NA	NA	NA	NA	NA	NA	NA	NA	NA	NA
CGPLLU536P	no lung cancer, other cancer	61.6509	Female	No baseline cancer	NA	NA	NA	NA	no biopsy	no biopsy	CT followup of treated colorectal cancer	18.8324	never smoker	0	0	0	yes	colon cancer operated adeno	no	NA	-24	Alive	2641	NA	NA	NA	NA	NA	NA	NA	NA	NA	NA	NA
CGPLLU455P	No baseline cancer	71.5866	Female	No baseline cancer	NA	NA	NA	NA	no biopsy	no biopsy	CT evaluation of discomfort and swallowing	23.6244	smoker, stopped over 6 months	7	0	0	no	NA	no	NA	NA	Alive	2702	NA	NA	NA	NA	NA	NA	NA	NA	NA	NA	NA
CGPLLU331P	lung cancer, other cancer	72.6982	Female	Adenosquamous	IA	1A	0	0	lung	core needle	thoracic pain	20.1956	smoker	52	1	0	no	NA	yes	breast cancer	1246	Deceased	2722	breast cancer disseminated	Surgery	Lung surgery	NA	NA	NA	NA	NA	NA	NA	NA
CGPLLU515P	Benign	36.9938	Male	Benign	NA	NA	NA	NA	lung	BAL	abdominal pain	21.2585	smoker	28	0	asthma	no	NA	no	NA	NA	Alive	2652	NA	NA	NA	NA	NA	NA	NA	NA	NA	NA	NA
CGPLLU526P	lung cancer	76.23	Male	NSCLC-NOS	IV	4	2	1B	lung	core needle, BAL	cough, dyspnea, weight loss, thoracic pain	13.8889	smoker	70	0	0	no	NA	no	NA	NA	Deceased	33	lung cancer	No treatment	NA	NA	NA	NA	NA	NA	NA	NA	NA
CGPLLU507P	no lung cancer, other cancer	70.0452	Female	No baseline cancer	NA	NA	NA	NA	no biopsy	no biopsy	cough	24.6548	never smoker	0	0	rheumatoid arthritis, diverticulosis	yes	basal cell carcinoma	yes	basal cell carcinoma	-1436, 1319	Alive	2654	NA	NA	NA	NA	NA	NA	NA	NA	NA	NA	NA
CGPLLU623P	Benign	63.2361	Male	Benign	NA	NA	NA	NA	lung	BAL	cough, pneumonia	22.6422	smoker, stopped under 6 months	41	0	0	no	NA	no	NA	NA	Alive	2575	NA	NA	NA	NA	NA	NA	NA	NA	NA	NA	NA
CGPLLU529P	met to lung	57.9466	Male	Metastasis from another primary cancer	IV	NA	NA	NA	lymph node, metastasis	FNA	dyspnea, weight loss, abdominal pain	25.963	smoker, stopped under 6 months	60	1	0	no	NA	no	NA	NA	Deceased	9	diffuse large b cell lymphoma disseminated	No treatment	NA	NA	NA	NA	NA	NA	NA	NA	NA
CGPLLU399P	no lung cancer, other cancer	71.3895	Male	No baseline cancer	NA	NA	NA	NA	no biopsy	no biopsy	cough, dyspnea	26.8274	smoker, stopped over 6 months	45	1	Xanto-granulomas in kidneys	no	NA	yes	prostate cancer, bladder cancer	734, 1419	Deceased	1481	prostate cancer disseminated	NA	NA	NA	NA	NA	NA	NA	NA	NA	NA
CGPLLU531P	lung cancer	77.963	Male	SCLC	IV	4	2	1B	metastasis	core needle	dyspnea, weight loss	NA	smoker, stopped over 6 months	50	0	0	no	NA	no	NA	NA	Deceased	27	lung cancer	No treatment	NA	NA	NA	NA	NA	NA	NA	NA	NA
CGPLLU589P	Benign	58.1821	Male	Benign	NA	NA	NA	NA	lung	BAL	cough	24.6704	smoker, stopped under 6 months	20	0	0	no	NA	no	NA	NA	Alive	2611	NA	NA	NA	NA	NA	NA	NA	NA	NA	NA	NA
CGPLLU471P	no lung cancer, other cancer	70.8638	Male	No baseline cancer	NA	NA	NA	NA	no biopsy	no biopsy	PET/CT follow up of treated metastatic melanoma	22.6422	never smoker	0	0	0	yes	malignant melanoma operatedx2	yes	basal cell carcinoma	-5551, -1878, 2471	Alive	2693	NA	NA	NA	NA	NA	NA	NA	NA	NA	NA	NA
CGPLLU610P	No baseline cancer	68.0493	Male	No baseline cancer	NA	NA	NA	NA	no biopsy	no biopsy	long-term smoker, requested screening	31.6522	smoker, stopped under 6 months	40	0	0	no	NA	no	NA	NA	Alive	2597	NA	NA	NA	NA	NA	NA	NA	NA	NA	NA	NA
CGPLLU370P	no lung cancer, other cancer	59.332	Female	No baseline cancer	NA	NA	NA	NA	no biopsy	no biopsy	cough, thoracic pain	21.8776	never smoker	0	0	hypothyroidism	no	NA	yes	breast cancer operated	130	Alive	2736	NA	NA	NA	NA	NA	NA	NA	NA	NA	NA	NA
CGPLLU545P	no lung cancer, other cancer	57.8316	Female	No baseline cancer	NA	NA	NA	NA	no biopsy	no biopsy	cough, dyspnea, weight loss	32.0386	smoker, stopped over 6 months	25	0	hypothyroidism	yes	breast cancer operated	no	NA	-9109	Alive	2632	NA	NA	NA	NA	NA	NA	NA	NA	NA	NA	NA
CGPLLU460P	No baseline cancer	61.9877	Male	No baseline cancer	NA	NA	NA	NA	no biopsy	no biopsy	heart condition	26.2346	never smoker	0	0	0	no	NA	no	NA	NA	Deceased	1060	ruptured AAA	NA	NA	NA	NA	NA	NA	NA	NA	NA	NA
CGPLLU538P	lung cancer, other cancer	79.707	Female	Adenocarcinoma	IV	2A	0	1A	lung	core needle, BAL	cough, dyspnea, heart condition, neurological symptoms	27.852	smoker, stopped under 6 months	65	1	0	yes	uterine cancer in situ, operated	no	NA	-13006	Deceased	1228	lung cancer	Targeted+radiation	Gefitinib + 3gy x1NA lung	Erlotinib	NA	NA	NA	NA	NA	p.Leu858Arg (Exon 21)	NA
CGPLLU502P	No baseline cancer	55.4935	Female	No baseline cancer	NA	NA	NA	NA	no biopsy	no biopsy	pneumonia, neurological symptoms	25.0762	smoker	60	1	0	no	NA	no	NA	NA	Alive	2659	NA	NA	NA	NA	NA	NA	NA	NA	NA	NA	NA
CGPLLU351P	Benign	48.6927	Male	Benign	NA	NA	NA	NA	lung	FNA	cough	NA	never smoker	0	0	lung sarcoidosis, psoriasis	no	NA	no	NA	NA	Alive	2746	NA	NA	NA	NA	NA	NA	NA	NA	NA	NA	NA
CGPLLU387P	No baseline cancer	52.8734	Female	No baseline cancer	NA	NA	NA	NA	no biopsy	no biopsy	heart condition	25.9095	smoker, stopped over 6 months	25	0	0	no	NA	no	NA	NA	Alive	2730	NA	NA	NA	NA	NA	NA	NA	NA	NA	NA	NA
CGPLLU542P	met to lung, other cancer	65.6701	Male	Metastasis from another primary cancer	IV	NA	NA	NA	lung, lymph node	FNA, BAL	follow up CT for prior pharyngeal cancer	22.46	smoker	75	0	0	yes	pharyngeal cancer, operated	no	NA	-165	Deceased	154	pharyngeal cancer disseminated	No treatment	NA	NA	NA	NA	NA	NA	NA	NA	NA
CGPLLU543P	lung cancer	64.6242	Female	Adenocarcinoma	IV	NA	NA	1B	lymph node, metastasis	FNA	cough, weight loss, heart condition	23.1911	smoker	30	0	0	no	NA	no	NA	NA	Deceased	164	lung cancer	Palliative chemotherapy+radiation	Carboplatin + Vinorelbine + pall RT 3gy x1NA MTS	NA	NA	NA	NA	NA	NA	Wildtype	Normal
CGPLLU544P	lung cancer	60.104	Female	Squamous	IIIA	4	0	0	lung	BAL	cough, dyspnea	19.0677	smoker	80	1	0	no	NA	no	NA	NA	Alive	2634	NA	Chemotherapy + radiation with curative intent	Carboplatin + Vinorelbine + RT 2Gyx33	Stereotactic RT 15Gy x3 lung	Carboplatin + vinorelbine (re-induction)	NA	NA	NA	NA	NA	NA
CGPLLU552P	no lung cancer, later lung cancer	56.282	Male	Benign	NA	NA	NA	NA	lung	BAL	follow up PET/CT of treated tonsillar cancer	NA	smoker	65	0	0	yes	tonsil cancer, operated	yes	NSCLC(stage III,squamous) , lingual cancer	-897,91,1246	Deceased	1286	lingual cancer disseminated	NA	NA	NA	NA	NA	NA	NA	NA	NA	NA
CGPLLU554P	no lung cancer, other cancer	36.6762	Male	Benign	NA	NA	NA	NA	lung, lymph node	FNA, BAL	CT chest abdomen for followup of treated testicular cancer	27.9947	never smoker	0	0	Sarcoidosis, asthma	yes	testicular cancer operated	no	NA	-220	Alive	2631	NA	NA	NA	NA	NA	NA	NA	NA	NA	NA	NA
CGPLLU596P	No baseline cancer	57.7413	Female	No baseline cancer	NA	NA	NA	NA	no biopsy	no biopsy	abdominal pain	30.116	smoker, stopped over 6 months	48	0	chronic gastritis	no	NA	no	NA	NA	Alive	2606	NA	NA	NA	NA	NA	NA	NA	NA	NA	NA	NA
CGPLLU361P	No baseline cancer	89.9986	Female	No baseline cancer	NA	NA	NA	NA	no biopsy	no biopsy	cough, neurological symptoms	26.6389	smoker, stopped over 6 months	38	1	DM 2, hypothyroidism, psoriasis	no	NA	no	NA	NA	Deceased	2337	septic shock due to UTI	NA	NA	NA	NA	NA	NA	NA	NA	NA	NA
CGPLLU363P	no lung cancer, other cancer	82.2423	Male	No baseline cancer	NA	NA	NA	NA	no biopsy	no biopsy	cough, weight loss, thoracic pain	24.3824	smoker	53	1	0	no	NA	yes	prostate cancer, malignant melanoma, colon cancer adeno	121, 377, 189	Deceased	207	colon cancer disseminated	NA	NA	NA	NA	NA	NA	NA	NA	NA	NA
CGPLLU550P	lung cancer, other cancer	72.6872	Male	Adenocarcinoma	IV	4	3	1B	lung, lymph node	FNA, BAL	neurological symptoms	32.526	smoker	100	0	0	yes	squamous cell carcinoma operated	no	NA	-252	Deceased	71	lung cancer	Palliative radiation	WBRT 3gy x1NA (not PS to chemo)	NA	NA	NA	NA	NA	NA	Wildtype	Normal
CGPLLU379P	No baseline cancer	59.1458	Male	No baseline cancer	NA	NA	NA	NA	no biopsy	no biopsy	thoracic pain	25.6489	smoker, stopped over 6 months	15	0	0	no	NA	no	NA	NA	Alive	2732	NA	NA	NA	NA	NA	NA	NA	NA	NA	NA	NA
CGPLLU535P	no lung cancer, other cancer	83.4661	Male	Benign	NA	NA	NA	NA	lung	core needle, BAL	cough, pneumonia	23.7654	smoker, stopped over 6 months	43	0	Asthma	no	NA	yes	basal cell carcinoma	1124	Alive	2641	NA	NA	NA	NA	NA	NA	NA	NA	NA	NA	NA
CGPLLU600P	no lung cancer, other cancer	73.0842	Female	No baseline cancer	NA	NA	NA	NA	no biopsy	no biopsy	heart condition, neurological symptoms	25.5661	smoker, stopped over 6 months	40	1	hypothyroidism	yes	bladder cancer operated	no	NA	-1234	Deceased	1160	COPD in exacerbation	NA	NA	NA	NA	NA	NA	NA	NA	NA	NA
CGPLLU557P	no lung cancer, other cancer	79.0171	Male	No baseline cancer	NA	NA	NA	NA	no biopsy	no biopsy	follow up of treated metastatic melanoma with PET/CT	28.3447	smoker, stopped over 6 months	19	0	rheumatoid arthritis	yes	malignant melanoma operatedx2	no	NA	- 986, - 28	Deceased	42	malignant melanoma disseminated	NA	NA	NA	NA	NA	NA	NA	NA	NA	NA
CGPLLU619P	no lung cancer, later lung cancer	62.7734	Female	Benign	NA	NA	NA	NA	lung	BAL	cough	17.8565	smoker, stopped under 6 months	15	0	0	no	NA	yes	NSCLC: mucinous adenocarcinoma stage I	236	Alive	2583	NA	NA	NA	NA	NA	NA	NA	NA	NA	NA	NA
CGPLLU459P	Benign	74.8063	Male	Benign	NA	NA	NA	NA	lung	core needle, BAL	cough, weight loss, pneumonia	18.937	smoker, stopped over 6 months	5	0	0	no	NA	no	NA	NA	Alive	2701	NA	NA	NA	NA	NA	NA	NA	NA	NA	NA	NA
CGPLLU279P	no lung cancer, other cancer	65.2402	Female	Benign	NA	NA	NA	NA	lung, pleural	other	weight loss, tired, pleural effusion	20.061	smoker, stopped over 6 months	16	0	Psoriasis, colitis, diverticulitis	yes	c cavum oris in situ, operated	no	NA	-4677	Deceased	487	liver failure, coma, toxic megacolon	NA	NA	NA	NA	NA	NA	NA	NA	NA	NA
CGPLLU558P	lung cancer	67.5674	Male	Squamous	IIA	2B	0	0	lung	other	dyspnea, neurological symptoms	25.1486	smoker	60	1	Bullous pemfigoid, gastritis	no	NA	no	NA	NA	Deceased	48	COPD in exacerbation	No treatment	NA	NA	NA	NA	NA	NA	NA	NA	NA
CGPLLU559P	lung cancer, prior lung cancer	71.4387	Female	Adenocarcinoma	IV	NA	NA	1A	lung	BAL	cough, follow up CT of treated NSLC	17.9687	smoker	150	0	DM 2, psoriasis	yes	lung cancer: NSCLC operated adeno, recurred in 2010	no	NA	-1861, -1076	Deceased	283	lung cancer	Surgery+chemotherapy+radiation	Initial Lung surgery 'NA8 for LC, 1L Carbo+Pemetrexed, 2L docetaxel. 2NA13: 3L Carbo+Gemcitabin + pall RT 5Gy x5 lung	NA	NA	NA	NA	NA	NA	NA	NA
CGPLLU605P	Benign	67.1513	Male	Benign	NA	NA	NA	NA	lung	BAL	thoracic pain	24.6354	never smoker	0	0	0	no	NA	no	NA	NA	Alive	2599	NA	NA	NA	NA	NA	NA	NA	NA	NA	NA	NA
CGPLLU617P	no lung cancer, other cancer	75.2991	Male	No baseline cancer	NA	NA	NA	NA	no biopsy	no biopsy	cough, weight loss, tired	35.5114	smoker, stopped over 6 months	NA	0	DM 2	no	NA	yes	bladder cancer	2355	Alive	2585	NA	NA	NA	NA	NA	NA	NA	NA	NA	NA	NA
CGPLLU280P	no lung cancer, other cancer	71.5044	Male	Benign	NA	NA	NA	NA	lung, pleural	other	cough, dyspnea, pleural effusion	21.9713	smoker	60	1	0	yes	bladder cancer stage III	no	NA	-3943	Deceased	167	COPD in exa	NA	NA	NA	NA	NA	NA	NA	NA	NA	NA
CGPLLU562P	no lung cancer, other cancer	68.1971	Male	Benign	NA	NA	NA	NA	lung	BAL	cough	34.4922	smoker, stopped over 6 months	50	0	gout	yes	prostate cancer adeno	no	NA	-1228	Alive	2627	NA	NA	NA	NA	NA	NA	NA	NA	NA	NA	NA
CGPLLU563P	no lung cancer, other cancer	38.9021	Female	No baseline cancer	NA	NA	NA	NA	no biopsy	no biopsy	cough, pneumonia	21.0937	never smoker	0	0	0	yes	hodgkins lymphoma	no	NA	-7287	Alive	2626	NA	NA	NA	NA	NA	NA	NA	NA	NA	NA	NA
CGPLLU514P	no lung cancer, other cancer	71.7153	Male	No baseline cancer	NA	NA	NA	NA	no biopsy	no biopsy	weight loss, night sweats, tired	31.1227	smoker	70	0	0	yes	renal cancer operated	yes	myeloid leukemia	-3835, 2170	Alive	2652	NA	NA	NA	NA	NA	NA	NA	NA	NA	NA	NA
CGPLLU566P	lung cancer	74.987	Male	Squamous	IV	4	0	1B	lung	FNA	dyspnea, weight loss	25.6612	smoker, stopped over 6 months	50	0	DM 2	no	NA	no	NA	NA	Deceased	201	lung cancer	Palliative chemotherapy+radiation	Vinorelbine monotherapy (due to poor kidney function) + WBRT 3Gyx1NA	NA	NA	NA	NA	NA	NA	NA	NA
CGPLLU440P	No baseline cancer	54.6174	Male	No baseline cancer	NA	NA	NA	NA	no biopsy	no biopsy	cough	29.3962	smoker	40	0	0	no	NA	no	NA	NA	Alive	2707	NA	NA	NA	NA	NA	NA	NA	NA	NA	NA	NA
CGPLLU454P	Benign	59.3566	Male	Benign	NA	NA	NA	NA	lung	BAL	pneumonia	21.7859	smoker, stopped over 6 months	43	1	0	no	NA	no	NA	NA	Alive	2702	NA	NA	NA	NA	NA	NA	NA	NA	NA	NA	NA
CGPLLU569P	lung cancer	74.412	Female	Squamous	IA	1A	0	0	lung, lymph node	FNA, BAL	cough, abdominal pain	24.974	smoker, stopped under 6 months	50	0	chronic gastritis, diverticulitis	no	NA	no	NA	NA	Alive	2625	NA	Surgery	Lung surgery	NA	NA	NA	NA	NA	NA	NA	NA
CGPLLU575P	no lung cancer, other cancer	58.5051	Female	No baseline cancer	NA	NA	NA	NA	no biopsy	no biopsy	CT evaluation of treated Padget disease	22.6562	smoker	45	0	0	yes	Padget's disease of the nipple	no	NA	-49	Alive	2623	NA	NA	NA	NA	NA	NA	NA	NA	NA	NA	NA
CGPLLU571P	lung cancer	67.7043	Male	Adenocarcinoma	IA	1B	0	0	lung	FNA	cough, pneumonia	24.6914	smoker, stopped over 6 months	75	1	0	no	NA	no	NA	NA	Deceased	2481	Heart attack	Surgery	Lung Surgery	NA	NA	NA	NA	NA	NA	Wildtype	Normal
CGPLLU401P	No baseline cancer	58.3053	Male	No baseline cancer	NA	NA	NA	NA	no biopsy	no biopsy	weight loss, abdominal pain	NA	smoker	90	0	hypothyroidism	no	NA	no	NA	NA	Alive	2725	NA	NA	NA	NA	NA	NA	NA	NA	NA	NA	NA
CGPLLU446P	Benign	60.8706	Male	Benign	NA	NA	NA	NA	lung	BAL	cough, hemoptysis	25.3086	smoker	42	0	0	no	NA	no	NA	NA	Alive	2704	NA	NA	NA	NA	NA	NA	NA	NA	NA	NA	NA
CGPLLU382P	Benign	53.3689	Male	Benign	NA	NA	NA	NA	lung	FNA, BAL	CT chest abdomen for workup of frequent watering	25.3086	never smoker	0	0	0	no	NA	no	NA	NA	Alive	2732	NA	NA	NA	NA	NA	NA	NA	NA	NA	NA	NA
CGPLLU319P	no lung cancer, other cancer	63.8932	Male	No baseline cancer	NA	NA	NA	NA	no biopsy	no biopsy	cough	20.0617	smoker, stopped over 6 months	20	0	0	yes	prostate cancer operated	no	NA	-1770	Deceased	2718	heart attack	NA	NA	NA	NA	NA	NA	NA	NA	NA	NA
CGPLLU525P	Benign	57.9904	Male	Benign	NA	NA	NA	NA	lung	BAL	cough, hemoptysis	NA	never smoker	0	0	rheumatoid arthritis	no	NA	no	NA	NA	Alive	2646	NA	NA	NA	NA	NA	NA	NA	NA	NA	NA	NA
CGPLLU509P	No baseline cancer	70.4203	Female	No baseline cancer	NA	NA	NA	NA	no biopsy	no biopsy	cough	32.112	smoker, stopped over 6 months	25	0	Asthma, DM 2	no	NA	no	NA	NA	Alive	2653	NA	NA	NA	NA	NA	NA	NA	NA	NA	NA	NA
CGPLLU578P	lung cancer	70.7488	Female	Adenocarcinoma	IIIA	4	0	0	lung	core needle, BAL	cough, weight loss	NA	smoker, stopped under 6 months	50	0	0	no	NA	no	NA	NA	Deceased	277	lung cancer	Chemotherapy + radiation with curative intent	Carboplatin + Vinorelbine + RT 2Gyx33 Lung	Pemetrexed	NA	NA	NA	NA	NA	Wildtype	Normal
CGPLLU406P	No baseline cancer	52.6899	Male	No baseline cancer	NA	NA	NA	NA	no biopsy	no biopsy	father died from NSCLC , patient requested screening	25.7117	smoker, stopped over 6 months	15	0	asthma	no	NA	no	NA	NA	Alive	2723	NA	NA	NA	NA	NA	NA	NA	NA	NA	NA	NA
CGPLLU421P	No baseline cancer	63.9535	Female	No baseline cancer	NA	NA	NA	NA	no biopsy	no biopsy	heart condition	37.1802	never smoker	0	0	asthma	no	NA	no	NA	NA	Alive	2718	NA	NA	NA	NA	NA	NA	NA	NA	NA	NA	NA
CGPLLU386P	No baseline cancer	61.6728	Male	No baseline cancer	NA	NA	NA	NA	no biopsy	no biopsy	cough, weight loss	21.551	never smoker	0	0	0	no	NA	no	NA	NA	Alive	2730	NA	NA	NA	NA	NA	NA	NA	NA	NA	NA	NA
CGPLLU521P	Benign	41.7796	Female	Benign	NA	NA	NA	NA	lung	BAL	pneumonia	20.0474	smoker, stopped under 6 months	20	0	Asthma, hypothyreosis	no	NA	no	NA	NA	Alive	2647	NA	NA	NA	NA	NA	NA	NA	NA	NA	NA	NA
CGPLLU425P	No baseline cancer	59.8905	Female	No baseline cancer	NA	NA	NA	NA	no biopsy	no biopsy	abdominal pain	20.3428	smoker	25	0	0	no	NA	no	NA	NA	Alive	2716	NA	NA	NA	NA	NA	NA	NA	NA	NA	NA	NA
CGPLLU584P	lung cancer	64.9117	Male	Adenocarcinoma	IB	2A	0	0	lung	other	abdominal pain	28.3447	smoker, stopped over 6 months	15	1	0	no	NA	no	NA	NA	Alive	2617	NA	Surgery	Lung surgery	NA	NA	NA	NA	NA	NA	NA	NA
CGPLLU585P	lung cancer, other cancer	79.3155	Female	Adenocarcinoma	IIIB	4	2	0	lung, lymph node	FNA, core needle, BAL	CT chest ordered for investigation of benign bladder lesion	23.8751	smoker	65	0	0	yes	basal cell carcinoma	no	NA	-751	Deceased	868	lung cancer	Chemotherapy + radiation with curative intent	Carboplatin + Vinorelbine + RT 2Gyx33 Lung	WBRT 3Gy x1NA	NA	NA	NA	NA	NA	NA	NA
CGPLLU489P	No baseline cancer	71.6304	Male	No baseline cancer	NA	NA	NA	NA	no biopsy	no biopsy	cough, dyspnea	31.3469	smoker, stopped under 6 months	50	0	DM 2	no	NA	no	NA	NA	Alive	2679	NA	NA	NA	NA	NA	NA	NA	NA	NA	NA	NA
CGPLLU587P	lung cancer	79.0007	Male	Adenocarcinoma	IV	4	2	1B	lung, lymph node	FNA, BAL	cough, dyspnea	25.3333	smoker, stopped under 6 months	55	0	0	no	NA	no	NA	NA	Deceased	20	lung cancer	No treatment	NA	NA	NA	NA	NA	NA	NA	NA	Normal
CGPLLU588P	lung cancer, other cancer	81.2019	Female	SCLC	IV	2A	3	1B	lung, lymph node	FNA, BAL	weight loss, neurological symptoms	NA	smoker, stopped over 6 months	35	0	0	yes	uterine cancer operated	no	NA	-10978	Deceased	24	lung cancer	No treatment	NA	NA	NA	NA	NA	NA	NA	NA	NA
CGPLLU334P	No baseline cancer	63.5455	Male	No baseline cancer	NA	NA	NA	NA	no biopsy	no biopsy	cough, dyspnea, weight loss	18.726	smoker	50	1	0	no	NA	no	NA	NA	Deceased	575	COPD in exacerbation	NA	NA	NA	NA	NA	NA	NA	NA	NA	NA
CGPLLU282P	No baseline cancer	24.1451	Female	No baseline cancer	NA	NA	NA	NA	no biopsy	no biopsy	cough, X-ray	16.8525	never smoker	0	0	ulcerative colitis, asthma	no	NA	no	NA	NA	Alive	2778	NA	NA	NA	NA	NA	NA	NA	NA	NA	NA	NA
CGPLLU591P	met to lung, other cancer	93.8672	Female	Metastasis from another primary cancer	IV	NA	NA	NA	lung	other	dyspnea	NA	never smoker	0	0	DM 2	yes	breast cancer operatedx3	no	NA	-7799, -6182, -4561	Deceased	494	breast cancer disseminated	Targeted	Aromatase inhibitor (Exemestan)	NA	NA	NA	NA	NA	NA	NA	NA
CGPLLU339P	Benign	19.2827	Male	Benign	NA	NA	NA	NA	lung	BAL	hemoptysis	20.7756	never smoker	0	0	0	no	NA	no	NA	NA	Alive	2751	NA	NA	NA	NA	NA	NA	NA	NA	NA	NA	NA
CGPLLU389P	No baseline cancer	67.102	Male	No baseline cancer	NA	NA	NA	NA	no biopsy	no biopsy	neurological symptoms	36.8851	smoker	47	0	DM 2	no	NA	no	NA	NA	Alive	2730	NA	NA	NA	NA	NA	NA	NA	NA	NA	NA	NA
CGPLLU594P	lung cancer	69.3224	Female	SCLC	IIIB	4	2	0	lung, lymph node	FNA, core needle, BAL	cough, dyspnea, weight loss	22.1453	smoker	80	1	0	no	NA	no	NA	NA	Deceased	550	lung cancer	Palliative chemotherapy+radiation	Cisplatin + Etoposide + WBRT 3gy x1NA	Carboplatin + Etoposide	NA	NA	NA	NA	NA	NA	NA
CGPLLU358P	Benign	56.2136	Female	Benign	NA	NA	NA	NA	lung	BAL	cough, hemoptysis	21.0077	smoker	50	0	0	no	NA	no	NA	NA	Alive	2743	NA	NA	NA	NA	NA	NA	NA	NA	NA	NA	NA
CGPLLU534P	Benign	49.4401	Female	Benign	NA	NA	NA	NA	lung	BAL	hemoptysis	28.0557	smoker, stopped under 6 months	35	0	0	no	NA	no	NA	NA	Alive	2641	NA	NA	NA	NA	NA	NA	NA	NA	NA	NA	NA
CGPLLU393P	No baseline cancer	53.514	Female	No baseline cancer	NA	NA	NA	NA	no biopsy	no biopsy	cough	21.1553	smoker, stopped under 6 months	10	0	0	no	NA	no	NA	NA	Alive	2730	NA	NA	NA	NA	NA	NA	NA	NA	NA	NA	NA
CGPLLU372P	No baseline cancer	63.833	Female	No baseline cancer	NA	NA	NA	NA	no biopsy	no biopsy	cough	35.9862	smoker, stopped under 6 months	25	0	DM 2	no	NA	no	NA	NA	Deceased	1805	cerebral bleeding	NA	NA	NA	NA	NA	NA	NA	NA	NA	NA
CGPLLU278P	No baseline cancer	59.0773	Male	No baseline cancer	NA	NA	NA	NA	no biopsy	no biopsy	cough, dyspnea	25.5095	smoker	43	0	0	no	NA	no	NA	NA	Alive	2779	NA	NA	NA	NA	NA	NA	NA	NA	NA	NA	NA
CGPLLU365P	no lung cancer, other cancer	52.3368	Female	No baseline cancer	NA	NA	NA	NA	no biopsy	no biopsy	thoracic pain	22.5896	smoker, stopped over 6 months	11	0	0	yes	hodgkins lymphoma, basal cell carcinoma	yes	basal cell carcinoma	-3933, -1308, 797	Alive	2738	NA	NA	NA	NA	NA	NA	NA	NA	NA	NA	NA
CGPLLU275P	no lung cancer, other cancer	80.8871	Male	Benign	NA	NA	NA	NA	lung	BAL	cough, hemoptysis, weight loss, night sweats	24.4898	smoker, stopped over 6 months	10	0	0	no	NA	yes	colorectal cancer	2471	Deceased	2697	dementia	NA	NA	NA	NA	NA	NA	NA	NA	NA	NA
CGPLLU380P	Benign	46.308	Male	Benign	NA	NA	NA	NA	lung	BAL	cough, hemoptysis	21.4476	smoker	30	0	0	no	NA	no	NA	NA	Alive	2732	NA	NA	NA	NA	NA	NA	NA	NA	NA	NA	NA
CGPLLU598P	Benign	25.5414	Female	Benign	NA	NA	NA	NA	lung	BAL	hemoptysis	21.5645	smoker	5	0	asthma, fibromyalgia	no	NA	no	NA	NA	Alive	2605	NA	NA	NA	NA	NA	NA	NA	NA	NA	NA	NA
CGPLLU614P	no lung cancer, other cancer	58.2971	Female	No baseline cancer	NA	NA	NA	NA	no biopsy	no biopsy	CT follow up of treated breast cancer	27.8159	smoker, stopped over 6 months	20	0	DM 2	yes	breast cancer operated	no	NA	-2124	Alive	2595	NA	NA	NA	NA	NA	NA	NA	NA	NA	NA	NA
CGPLLU499P	No baseline cancer	79.6441	Male	No baseline cancer	NA	NA	NA	NA	no biopsy	no biopsy	cough	26.1224	smoker, stopped over 6 months	22	0	0	no	NA	no	NA	NA	Alive	2661	NA	NA	NA	NA	NA	NA	NA	NA	NA	NA	NA
CGPLLU606P	lung cancer	59.4771	Male	Adenocarcinoma	IIIB	4	2	0	lung	FNA	cough, dyspnea, weight loss	24.6914	smoker	80	1	0	no	NA	no	NA	NA	Deceased	1076	lung cancer	Palliative chemotherapy	Carboplatin + Vinorelbine	Pemetrexed + pall RT 3Gy x1NA Lung + WBRT 3Gy x1NA	NA	NA	NA	NA	NA	Wildtype	Normal
CGPLLU607P	lung cancer, prior lung cancer	64.2437	Male	Adenocarcinoma	IA	1A	0	0	lung	core needle	CT follow up of treated NSCLC	22.4088	smoker	150	0	DM 2	yes	lung cancer: NSCLC operated adeno, recurred in 2010	no	NA	-1889, -1104	Deceased	1640	lung cancer	Surgery	Lung surgery	Lung surgery (recurrence)	NA	NA	NA	NA	NA	NA	NA
CGPLLU470P	No baseline cancer	71.3977	Female	No baseline cancer	NA	NA	NA	NA	no biopsy	no biopsy	CT evaluation of fainting	19.9184	smoker, stopped over 6 months	20	1	0	no	NA	no	NA	NA	Alive	2694	NA	NA	NA	NA	NA	NA	NA	NA	NA	NA	NA
CGPLLU277P	Benign	23.5318	Male	Benign	NA	NA	NA	NA	lung	BAL, other	cough, hemoptysis	20.8876	smoker, stopped under 6 months	1	0	0	no	NA	no	NA	NA	Alive	2779	NA	NA	NA	NA	NA	NA	NA	NA	NA	NA	NA
CGPLLU374P	Benign	83.1595	Female	Benign	NA	NA	NA	NA	lung	BAL	pneumonia	17.301	smoker	50	1	0	no	NA	no	NA	NA	Deceased	1419	cerebral hemorrhage	NA	NA	NA	NA	NA	NA	NA	NA	NA	NA
CGPLLU611P	lung cancer, other cancer	76.0876	Male	Adenocarcinoma	IV	1B	0	1A	lung	FNA	cough, neurological symptoms	23.1405	smoker	50	0	0	yes	prostate cancer adeno	no	NA	-1153	Deceased	245	lung cancer	Surgery	Lung surgery	NA	NA	NA	NA	NA	NA	NA	NA
CGPLLU612P	met to lung, other cancer	66.3984	Male	Metastasis from another primary cancer	IV	NA	NA	NA	lung	FNA	thoracic pain	36.7284	smoker	40	0	0	yes	Superficial spreading malignant melanoma, operated	no	NA	-526	Deceased	464	prostate cancer disseminated	Targeted	Bicalutamide	Docetaxel	Cabazitaxel	NA	NA	NA	NA	NA	NA
CGPLLU350P	no lung cancer, later lung cancer	78.4203	Female	No baseline cancer	NA	NA	NA	NA	no biopsy	no biopsy	dyspnea	24.6548	smoker, stopped over 6 months	40	1	0	no	NA	yes	NA	1954	Deceased	2051	lung cancer	NA	NA	NA	NA	NA	NA	NA	NA	NA	NA
CGPLLU620P	no lung cancer, other cancer	54.3573	Female	No baseline cancer	NA	NA	NA	NA	no biopsy	no biopsy	cough, dyspnea, weight loss, thoracic pain	28.9341	smoker	39	0	rheumatoid arthritis	yes	breast cancer operated	no	NA	-4983	Alive	2583	NA	NA	NA	NA	NA	NA	NA	NA	NA	NA	NA
CGPLLU391P	Benign	56.4901	Male	Benign	NA	NA	NA	NA	lung	BAL	cough, dyspnea, thoracic pain	24.0569	smoker, stopped over 6 months	3	0	0	no	NA	no	NA	NA	Alive	2730	NA	NA	NA	NA	NA	NA	NA	NA	NA	NA	NA
CGPLLU616P	lung cancer	53.0842	Male	Adenocarcinoma	IV	4	3	1B	lung, lymph node	FNA, core needle	weight loss, neurological symptoms	23.6203	smoker, stopped over 6 months	25	1	0	no	NA	no	NA	NA	Deceased	157	lung cancer	Palliative chemotherapy+radiation	Carboplatin + Vinorelbine + pall RT 3gy x1NA MTS + WBRT 3Gy x1NA	NA	NA	NA	NA	NA	NA	Wildtype	Normal
CGPLLU465P	no lung cancer, other cancer	76.9254	Male	No baseline cancer	NA	NA	NA	NA	no biopsy	no biopsy	pneumonia	25.0399	smoker, stopped over 6 months	60	0	0	no	NA	yes	basal cell carcinoma	1542	Alive	2697	NA	NA	NA	NA	NA	NA	NA	NA	NA	NA	NA
CGPLLU632P	no lung cancer, other cancer	83.2882	Female	No baseline cancer	NA	NA	NA	NA	no biopsy	no biopsy	CT follow up of treated colorectal cancer	21.0937	smoker, stopped over 6 months	5	0	0	yes	colon cancer operated adeno	no	NA	-22	Deceased	240	ruptured intracranial aneurysm , subarachnoid hemorrhage	NA	NA	NA	NA	NA	NA	NA	NA	NA	NA
CGPLLU549P	no lung cancer, other cancer	65.7988	Male	No baseline cancer	NA	NA	NA	NA	no biopsy	no biopsy	cough, pneumonia	24.3025	never smoker	0	0	0	no	NA	yes	T cell lymphoma	2457	Alive	2632	NA	NA	NA	NA	NA	NA	NA	NA	NA	NA	NA
CGPLLU329P	no lung cancer, other cancer	77.2019	Male	No baseline cancer	NA	NA	NA	NA	no biopsy	no biopsy	neurological symptoms	23.0546	smoker, stopped under 6 months	35	1	0	yes	basal cell carcinoma	no	NA	-1092	Alive	2758	NA	NA	NA	NA	NA	NA	NA	NA	NA	NA	NA
CGPLLU476P	No baseline cancer	44.5175	Male	No baseline cancer	NA	NA	NA	NA	no biopsy	no biopsy	PET/CT followup for sarcoidosis	23.5479	never smoker	0	0	Sarcoidosis	no	NA	no	NA	NA	Alive	2689	NA	NA	NA	NA	NA	NA	NA	NA	NA	NA	NA
CGPLLU494P	no lung cancer, other cancer, later lung cancer	62.7762	Female	No baseline cancer	NA	NA	NA	NA	no biopsy	no biopsy	cough	22.3863	smoker	40	0	0	yes	breast cancer operated	yes	NSCLC, adeno, stage I	-2047, 110	Alive	2672	NA	NA	NA	NA	NA	NA	NA	NA	NA	NA	NA
CGPLLU432P	No baseline cancer	70.5791	Male	No baseline cancer	NA	NA	NA	NA	no biopsy	no biopsy	cough, thoracic pain	24.3438	smoker	65	0	0	no	NA	no	NA	NA	Deceased	2444	train accident	NA	NA	NA	NA	NA	NA	NA	NA	NA	NA
CGPLLU560P	No baseline cancer	35.4552	Male	No baseline cancer	NA	NA	NA	NA	no biopsy	no biopsy	thoracic pain	25.7276	never smoker	0	0	0	no	NA	no	NA	NA	Alive	2627	NA	NA	NA	NA	NA	NA	NA	NA	NA	NA	NA
CGPLLU625P	lung cancer	65.5962	Male	Neuroendocrine	IV	NA	NA	1B	metastasis, skin	core needle	pneumonia	24.3375	smoker	50	1	0	no	NA	no	NA	NA	Deceased	413	COPD in exacerbation	Palliative chemotherapy	Carboplatin + Etoposide	NA	NA	NA	NA	NA	NA	NA	NA
CGPLLU626P	lung cancer	70.2697	Male	Squamous	IA	1A	0	0	lung, lymph node	other	cough, hemoptysis	27.143	smoker	100	0	0	no	NA	no	NA	NA	Deceased	1219	Unknown	Surgery	Lung surgery	NA	NA	NA	NA	NA	NA	NA	NA
CGPLLU627P	lung cancer	74.7926	Male	NSCLC-NOS	IIIC	4	3	0	lung, lymph node	FNA, BAL	dyspnea	21.8724	smoker	60	1	0	no	NA	no	NA	NA	Deceased	62	lung cancer	No treatment	NA	NA	NA	NA	NA	NA	NA	NA	NA
CGPLLU628P	lung cancer	83.7344	Female	Squamous	IV	2B	0	1B	lung	core needle, BAL	cough, hemoptysis	30.3593	smoker, stopped over 6 months	40	0	0	no	NA	no	NA	NA	Deceased	313	lung cancer	Palliative radiation	pall RT 3Gyx1NA Lung (not PS to chemo)	NA	NA	NA	NA	NA	NA	NA	NA
CGPLLU629P	lung cancer, other cancer	90.5024	Male	Adenocarcinoma	IV	NA	NA	1A	lung	BAL	cough, weight loss, tired, hoarseness, recurrent palsy	20.8086	smoker, stopped over 6 months	20	0	0	yes	colon cancer operated adeno, squamous cell carcinoma, basal cell carcinoma	no	NA	-6511, -2355,-334	Deceased	91	lung cancer	Palliative chemotherapy	Vinorelbine monotherapy (due to poor PS)	NA	NA	NA	NA	NA	NA	Wildtype	Normal
CGPLLU630P	Benign	39.9233	Male	Benign	NA	NA	NA	NA	lung, lymph node	FNA, BAL	weight loss	25.1953	never smoker	0	0	0	no	NA	no	NA	NA	Alive	2562	NA	NA	NA	NA	NA	NA	NA	NA	NA	NA	NA
CGPLLU377P	Benign	85.2512	Female	Benign	NA	NA	NA	NA	lung	core needle, BAL	cough, dyspnea	24.1115	smoker, stopped over 6 months	25	0	0	no	NA	no	NA	NA	Deceased	2517	heart attack	NA	NA	NA	NA	NA	NA	NA	NA	NA	NA
CGPLLU356P	no lung cancer, other cancer	80.4928	Male	Benign	NA	NA	NA	NA	lung	BAL	cough	24.2587	smoker, stopped over 6 months	20	0	asthma	yes	squamous cell carcinoma , basal cell carcinoma operated	yes	basal cell carcinoma	-1667, -720, 1633	Alive	2744	NA	NA	NA	NA	NA	NA	NA	NA	NA	NA	NA
CGPLLU633P	lung cancer	60.7611	Male	Adenocarcinoma	IIIA	2A	2	0	lung	core needle, BAL	cough	22.0932	smoker	46	0	diverticulitis	no	NA	no	NA	NA	Alive	2561	NA	Surgery+chemotherapy	Lung surgery + adj Cisplatin + Vinorelbine	NA	NA	NA	NA	NA	NA	Wildtype	Normal
CGPLLU508P	Benign	24.2026	Male	Benign	NA	NA	NA	NA	lung	BAL	thoracic pain	21.1327	smoker	5	0	0	no	NA	no	NA	NA	Alive	2654	NA	NA	NA	NA	NA	NA	NA	NA	NA	NA	NA
CGPLLU442P	No baseline cancer	68.011	Female	No baseline cancer	NA	NA	NA	NA	no biopsy	no biopsy	heart condition	22.8374	smoker	35	0	0	no	NA	no	NA	NA	Alive	2704	NA	NA	NA	NA	NA	NA	NA	NA	NA	NA	NA
CGPLLU636P	lung cancer	74.412	Female	Adenocarcinoma	IIIB	4	2	0	lung, lymph node	FNA, core needle, BAL	cough	27.3437	smoker, stopped over 6 months	25	0	0	no	NA	no	NA	NA	Deceased	61	aspiration pneumonia due chemo adverse event and heart attack	Chemotherapy + radiation with curative intent	Cisplatin + Vinorelbine + RT 2Gyx33 Lung	NA	NA	NA	NA	NA	NA	Wildtype	Normal
CGPLLU637P	lung cancer	80.0411	Male	Squamous	IV	2B	2	1B	lymph node, metastasis	FNA	cough, dyspnea	NA	smoker	50	0	asthma	no	NA	no	NA	NA	Deceased	101	lung cancer	Palliative radiation	pall RT 3Gyx1NA Lung (not PS to chemo)	NA	NA	NA	NA	NA	NA	NA	NA
CGPLLU638P	lung cancer	66.9432	Male	Adenocarcinoma	IV	3	3	1B	lung, metastasis	FNA, BAL	bilateral DVT, assessment of pulmonary emboli by CT	24.114	smoker, stopped under 6 months	10	0	0	no	NA	no	NA	NA	Deceased	26	lung cancer	Palliative radiation	pall RT 5Gy x5 Vena Cava Syndrome (not PS to chemo)	NA	NA	NA	NA	NA	NA	Wildtype	Normal
CGPLLU639P	lung cancer	81.8672	Male	Adenocarcinoma	IV	2B	2	1B	lung, lymph node	FNA, BAL	weight loss, tired	25.4694	smoker, stopped over 6 months	40	1	0	no	NA	no	NA	NA	Deceased	50	lung cancer	No treatment	NA	NA	NA	NA	NA	NA	NA	Wildtype	Normal

## Sheet: s2
Supplementary Data 2. Summary of whole genome cfDNA anlayses*
Patient	Read Length	High quality Bases Sequenced(mapq>30)	Coverage	DELFI score	DELFImulti score	DELFI score (no prior cancers)	ichor	Fragment length
CGH20N_11	100	6787641200	2.19261	NA	NA	NA	NA	NA
CGH20N_12	100	6782492000	2.19094	NA	NA	NA	NA	NA
CGH20N_13	100	6336142900	2.04676	NA	NA	NA	NA	NA
CGH20N_14	100	6694505300	2.16252	NA	NA	NA	NA	NA
CGH20N_15	100	6416912500	2.07285	NA	NA	NA	NA	NA
CGH20N_16	100	6202699200	2.00365	NA	NA	NA	NA	NA
CGH20N_17	100	6300474300	2.03524	NA	NA	NA	NA	NA
CGH20N_18	100	5884087200	1.90073	NA	NA	NA	NA	NA
CGH20N_19	100	6058085000	1.95694	NA	NA	NA	NA	NA
CGH20N_20	100	6606500800	2.13409	NA	NA	NA	NA	NA
CGH20N_21	100	5984600500	1.9332	NA	NA	NA	NA	NA
CGH20N_22	100	6119691700	1.97684	NA	NA	NA	NA	NA
CGH20N_23	100	5708083500	1.84388	NA	NA	NA	NA	NA
CGH20N_24	100	5831428000	1.88372	NA	NA	NA	NA	NA
CGH20N_25	100	6516419000	2.10499	NA	NA	NA	NA	NA
CGH20N_26	100	6664173100	2.15272	NA	NA	NA	NA	NA
CGH20N_27	100	5173799600	1.67129	NA	NA	NA	NA	NA
CGH20N_28	100	6549403600	2.11565	NA	NA	NA	NA	NA
CGH20N_8	100	4996839300	1.61413	NA	NA	NA	NA	NA
CGH20N_9	100	5129860700	1.6571	NA	NA	NA	NA	NA
CGH20N_10	100	6469856900	2.08995	NA	NA	NA	NA	NA
CGH20N_30	100	6161853900	1.99046	NA	NA	NA	NA	NA
CGPLLU348P	100	7413844700	2.39489	0.237635	0.241294	0.0123459	0.5043	167
CGPLLU360P	100	5503845600	1.7779	0.64855	0.267203	0.15011	1.785	167
CGPLLU484P	100	5140109700	1.66041	0.0710879	0.00036212	NA	0.6707	169
CGPLLU629P	100	6606944000	2.13424	0.029739	0.0745233	NA	0.7976	168
CGPLLU375P	100	6261451900	2.02263	0.143686	0.0827912	0.0854973	0.3012	165
CGPLLU281P	100	5273987000	1.70365	0.913986	0.870386	0.983505	3.136	167
CGPLLU304P	100	5535921500	1.78827	0.354494	0.271158	0.365069	0.44	168
CGPLLU323P	100	5373643000	1.73584	0.0975877	0.0613468	NA	0.7676	170
CGPLLU325P	100	5851935000	1.89035	0.708286	0.996555	0.226467	1.015	168
CGPLLU351P	100	6137316700	1.98253	0.0234153	0.00138473	0.00240978	0.9252	168
CGPLLU376P	100	3861934500	1.24752	0.604299	0.857784	NA	0.8043	170
CGPLLU380P	100	6016735800	1.94358	0.0355942	0.00788329	0.0028162	0.6739	167
CGPLLU413P	100	6122273600	1.97767	0.667701	0.542678	0.239912	0.5087	168
CGPLLU434P	100	3498171400	1.13001	0.524267	0.841549	NA	NA	168
CGPLLU433P	100	5376916200	1.7369	0.659128	0.289124	NA	NA	168
CGPLLU454P	100	7795328900	2.51812	0.171288	0.06209	0.0430617	0.6873	168
CGPLLU492P	100	4488901800	1.45005	0.315338	0.140031	0.0524165	1.009	167
CGPLLU511P	100	5642686200	1.82275	0.691871	0.558455	NA	NA	169
CGPLLU532P	100	4278827800	1.38219	0.211276	0.0949056	0.0511779	0.2819	169
CGPLLU555P	100	7466421100	2.41187	0.181339	0.0882805	0.205626	NA	168
CGPLLU574P	100	7372120100	2.38141	0.0974902	0.0137752	0.0120589	0.6987	169
CGPLLU273P	100	6638832300	2.14454	0.0986624	0.0125301	0.00778673	0.6171	169
CGPLLU275P	100	6370685200	2.05792	0.0819439	0.251955	0.0255231	NA	169
CGPLLU485P	100	6282465600	2.02942	0.134705	0.0907823	NA	0.8832	169
CGPLLU305P	100	6259719100	2.02207	0.118202	0.168915	0.0153862	0.8329	165
CGPLLU327P	100	6515066000	2.10456	0.992746	0.99998	0.841015	23.81	166
CGPLLU342P	100	5357603500	1.73066	0.168568	0.742579	0.285274	NA	168
CGPLLU352P	100	5735171900	1.85263	0.278626	0.0429706	0.0502822	0.9666	170
CGPLLU314P	100	5297310800	1.71119	0.0986743	0.166946	NA	0.1215	169
CGPLLU381P	100	5651865900	1.82572	0.254137	0.0554511	0.072218	1.021	169
CGPLLU416P	100	4755964500	1.53632	0.28819	0.158758	0.109147	0.1676	170
CGPLLU418P	100	5068061700	1.63713	0.983033	0.980477	0.975352	1.491	174
CGPLLU455P	100	7535483200	2.43418	0.204579	0.149212	0.0889693	0.5408	168
CGPLLU495P	100	6014755500	1.94294	0.0234203	0.00274893	0.00122581	0.9027	169
CGPLLU513P	100	4990411400	1.61205	0.25897	0.146668	NA	NA	166
CGPLLU557P	100	6107370100	1.97286	0.977771	0.990515	NA	NA	169
CGPLLU276P	100	7297587500	2.35733	0.0808172	0.305159	0.00951345	0.109	166
CGPLLU279P	100	6474231300	2.09137	0.150555	0.112877	NA	NA	167
CGPLLU611P	100	5662750900	1.82923	0.158892	0.219754	NA	0.2277	169
CGPLLU308P	100	6306053800	2.03704	0.218269	0.0225529	0.0355016	0.6034	168
CGPLLU331P	100	3491115100	1.12773	0.470515	0.54442	0.200864	0.3606	173
CGPLLU345P	100	6593400700	2.12986	0.064537	0.122194	NA	NA	168
CGPLLU353P	100	6675217400	2.15629	0.0960234	0.058507	0.0321034	0.4909	168
CGPLLU382P	100	5379346500	1.73769	0.0200821	0.000994462	0.00188665	0.7305	168
CGPLLU400P	100	5826320800	1.88207	0.204565	0.378024	0.0485846	0.6379	168
CGPLLU419P	100	4699644600	1.51812	0.330467	0.0188313	0.036364	0.6699	172
CGPLLU423P	100	6563952600	2.12035	0.513439	0.249077	0.374181	0.9836	171
CGPLLU438P	100	4841345100	1.5639	0.135017	0.263704	NA	NA	172
CGPLLU459P	100	6098072200	1.96986	0.391776	0.286097	0.26066	0.2756	167
CGPLLU496P	100	7063934700	2.28186	0.0675906	0.0977651	0.00884414	1.117	169
CGPLLU514P	100	6661847500	2.15197	0.180718	0.220271	NA	NA	169
CGPLLU562P	100	5500645600	1.77687	0.31417	0.150356	NA	NA	167
CGPLLU277P	100	6394288900	2.06554	0.0820934	0.00263017	0.00915091	0.7417	168
CGPLLU280P	100	6356901900	2.05347	0.638211	0.768771	NA	NA	171
CGPLLU290P	100	5533902700	1.78761	0.234243	0.0523677	NA	1.112	167
CGPLLU309P	100	5153354500	1.66468	0.697606	0.828753	0.365804	0.3165	172
CGPLLU333P	100	6806149100	2.19859	0.564451	0.455606	0.84111	0.8886	168
CGPLLU350P	100	7003906300	2.26247	0.251522	0.299059	0.119776	NA	168
CGPLLU354P	100	5226046000	1.68817	0.698098	0.27669	0.465831	1.248	172
CGPLLU441P	100	5182255900	1.67402	0.585799	0.409824	0.83153	0.9873	169
CGPLLU385P	100	6339244300	2.04776	0.0816888	0.00521366	0.0387917	0.8205	169
CGPLLU420P	100	6269577600	2.02526	0.143263	0.135243	0.170828	0.7785	172
CGPLLU424P	100	6307237700	2.03742	1	1	0.99999	1.669	170
CGPLLU444P	100	5393527500	1.74227	0.100129	0.246226	0.0516358	NA	173
CGPLLU460P	100	6182849700	1.99724	0.094417	0.0115751	0.00608683	0.4624	168
CGPLLU497P	100	6278738500	2.02822	0.121056	0.0654364	0.0184897	0.2388	168
CGPLLU517P	100	5840514100	1.88666	0.24143	0.220713	NA	NA	169
CGPLLU563P	100	5380615200	1.7381	0.307176	0.0183317	NA	NA	170
CGPLLU278P	100	6376520500	2.0598	0.014272	0.00649521	0.000279184	0.7972	166
CGPLLU285P	100	5448024700	1.75987	0.201335	0.231219	NA	NA	171
CGPLLU409P	100	5644929700	1.82348	0.359992	0.53067	0.0986628	0.87	168
CGPLLU310P	100	6788466500	2.19287	0.158525	0.0656511	0.0131985	0.6522	169
CGPLLU366P	100	5084862400	1.64256	0.315862	0.572021	NA	1.177	168
CGPLLU356P	100	7864734700	2.54054	0.0592633	0.0679679	NA	NA	167
CGPLLU358P	100	7789118300	2.51611	0.0369769	0.0210557	0.00189836	0.7763	167
CGPLLU386P	100	7070214500	2.28389	0.101814	0.0145541	0.0300607	0.6882	167
CGPLLU491P	100	7279683700	2.35155	0.822628	0.588417	0.607313	1.152	166
CGPLLU421P	100	6233248400	2.01352	0.169217	0.0381586	0.0351354	0.2202	167
CGPLLU426P	100	7298595000	2.35766	1	1	1	9.033	167
CGPLLU448P	100	7195829300	2.32446	0.266383	0.392615	NA	NA	168
CGPLLU461P	100	7552234400	2.43959	0.551596	0.351916	0.183229	0.9826	167
CGPLLU499P	100	6383396500	2.06202	0.051684	0.121748	0.00519845	0.4869	168
CGPLLU522P	100	7441858900	2.40394	0.999476	0.998928	NA	NA	170
CGPLLU564P	100	6930562700	2.23878	0.266116	0.231463	0.12752	NA	166
CGPLLU282P	100	5557428300	1.79521	0.248084	0.00659146	0.0407542	0.4138	167
CGPLLU292P	100	5778161000	1.86652	0.118488	0.114297	NA	NA	169
CGPLLU301P	100	6719012300	2.17044	0.298852	0.0894489	0.222584	1.073	167
CGPLLU315P	100	4668165200	1.50795	0.369939	0.0931478	0.0690015	1.2	167
CGPLLU336P	100	7561664500	2.44264	0.479654	0.962303	0.52008	1.232	167
CGPLLU357P	100	5702761500	1.84216	0.240928	0.522816	NA	NA	166
CGPLLU359P	100	5859722100	1.89286	0.0724992	0.0850555	0.0186567	0.2371	169
CGPLLU387P	100	5961661400	1.92579	0.142095	0.0478436	0.0289337	0.5549	168
CGPLLU422P	100	4270917300	1.37963	0.344662	0.207738	0.218608	1.474	169
CGPLLU468P	100	5208963700	1.68265	0.689594	0.675456	0.756935	0.4377	169
CGPLLU450P	100	5743481600	1.85531	0.315146	0.510647	NA	NA	168
CGPLLU462P	100	6596699300	2.13093	0.21657	0.0107401	0.0666781	0.3282	168
CGPLLU502P	100	5670403500	1.83171	0.101788	0.0861728	0.0238708	0.7311	168
CGPLLU524P	100	6202350100	2.00354	0.25466	0.162394	0.00690845	NA	167
CGPLLU570P	100	4912342900	1.58683	0.18715	0.105449	0.059971	NA	170
CGPLLU363P	100	6307535200	2.03752	0.0927044	0.200072	0.0307969	NA	167
CGPLLU509P	100	6267316100	2.02453	0.126611	0.130629	0.0448007	0.6724	169
CGPLLU364P	100	5566865300	1.79826	0.345235	0.094238	0.432802	0.8993	169
CGPLLU316P	100	6673317600	2.15568	0.503382	0.828779	0.37554	0.8354	168
CGPLLU443P	100	7083277200	2.28811	0.293441	0.519781	0.400358	0.4102	167
CGPLLU340P	100	5703861800	1.84251	0.242309	0.295651	0.0452769	1.177	167
CGPLLU411P	100	4948080200	1.59838	0.447707	0.210101	0.494084	NA	168
CGPLLU346P	100	6317154500	2.04063	0.218752	0.123689	0.216544	0.9491	168
CGPLLU503P	100	5248214300	1.69533	0.502275	0.483266	NA	NA	165
CGPLLU544P	100	5761620600	1.86117	0.69688	0.880568	0.756465	0.9128	167
CGPLLU603P	100	4342132900	1.40264	0.147024	0.139394	0.326919	0	173
CGPLLU556P	100	6843046900	2.2105	0.441379	0.497194	0.36773	0.4675	167
CGPLLU586P	100	6979141700	2.25447	0.649982	0.61073	0.623011	0.9638	168
CGPLLU369P	100	7280371200	2.35177	0.548444	0.681172	NA	0.2487	166
CGPLLU447P	100	8146948400	2.6317	0.744711	0.707344	0.564383	5.764	165
CGPLLU464P	100	7483802800	2.41749	0.590898	0.756737	0.459425	1.864	168
CGPLLU317P	100	6007748100	1.94068	0.198265	0.0110428	0.105665	0.7074	166
CGPLLU318P	100	6358476400	2.05397	0.0782021	0.0203655	NA	NA	166
CGPLLU349P	100	6703856200	2.16554	0.19982	0.556084	NA	0.6859	166
CGPLLU398P	100	7025449100	2.26943	0.632052	0.791006	0.816967	0.7661	166
CGPLLU326P	100	6046825700	1.9533	0.0570129	0.00859085	NA	NA	168
CGPLLU329P	100	5239749600	1.69259	0.216866	0.434001	NA	NA	168
CGPLLU540P	100	6490177900	2.09652	0.231778	0.409877	0.0396546	0.4815	166
CGPLLU608P	100	7017902400	2.26699	0.463171	0.3923	0.245309	0.2982	166
CGPLLU610P	100	5381295900	1.73832	0.0828798	0.0877871	0.00440568	0.2415	168
CGPLLU589P	100	6608793600	2.13483	0.0910074	0.0625766	0.0111196	0.7102	167
CGPLLU538P	100	6887464700	2.22485	0.23895	0.794755	NA	1.172	169
CGPLLU561P	100	6976696500	2.25368	0.444174	0.398627	0.352664	0.6507	168
CGPLLU627P	100	6741336000	2.17765	0.923725	0.99996	0.969905	1.309	167
CGPLLU638P	100	7020007100	2.26767	0.97837	0.820902	0.999316	1.316	165
CGPLLU631P	100	5564718200	1.79757	0.0307576	0.0477919	7.04552e-05	1.076	166
CGPLLU527P	100	5973350100	1.92957	0.261024	0.327603	0.130813	NA	167
CGPLLU361P	100	5750427500	1.85756	0.113537	0.452885	0.01489	1.028	166
CGPLLU529P	100	7288534900	2.35441	0.58951	0.852017	1.10048e-11	51.41	155
CGPLLU613P	100	7693943500	2.48537	1	1	0.999994	NA	163
CGPLLU396P	100	5828431700	1.88275	0.534349	0.201251	0.333354	0.3927	169
CGPLLU542P	100	6371807800	2.05828	0.905622	0.865119	NA	12.74	165
CGPLLU368P	100	6135421600	1.98192	0.303068	0.627773	0.0596401	0.7231	167
CGPLLU401P	100	6471814000	2.09059	0.186561	0.624937	0.0607464	1.075	169
CGPLLU442P	100	6095833800	1.96913	0.123015	0.0966614	0.0133215	0.2677	166
CGPLLU619P	100	5627580500	1.81787	0.0355096	0.0128359	0.0215338	NA	167
CGPLLU591P	100	5799006200	1.87325	0.871189	0.919867	NA	0.8526	170
CGPLLU458P	100	7578344100	2.44803	1	1	1	43.51	162
CGPLLU605P	100	8017267400	2.58981	0.0350278	0.0166877	0.00227805	0.7117	167
CGPLLU510P	100	7795781000	2.51827	0.212961	0.26522	NA	0.9331	167
CGPLLU615P	100	6602540200	2.13281	0.266319	0.118735	0.187922	0.3767	168
CGPLLU626P	100	5922550100	1.91316	0.221891	0.222746	0.147959	1.161	167
CGPLLU334P	100	4528390800	1.4628	0.318986	0.448089	0.117211	0.2875	167
CGPLLU355P	100	6346308300	2.05004	0.908238	0.94833	NA	0.6935	167
CGPLLU577P	100	7387112700	2.38625	0.302206	0.280115	0.169063	0.4282	165
CGPLLU541P	100	5414749800	1.74912	0.0845623	0.0377381	0.0140533	0.2895	170
CGPLLU478P	100	5854954300	1.89132	0.957108	0.951447	NA	0.6325	166
CGPLLU437P	100	6206359400	2.00484	0.345887	0.959201	0.287003	2.098	167
CGPLLU582P	100	6723862200	2.172	0.205803	0.0256309	0.186324	0.3404	168
CGPLLU637P	100	5987231500	1.93405	0.822662	0.965074	0.68266	0.7763	169
CGPLLU489P	100	6309292200	2.03809	0.351596	0.47525	0.169799	0.1253	167
CGPLLU293P	100	5423853800	1.75206	0.294576	0.444642	NA	NA	168
CGPLLU322P	100	4976788700	1.60765	0.212991	0.0913595	0.0702175	1.467	168
CGPLLU365P	100	5075827700	1.63964	0.0578921	0.0195565	NA	NA	168
CGPLLU466P	100	6004026000	1.93948	0.282566	0.302508	0.0641897	0.8793	170
CGPLLU307P	100	6829591000	2.20616	0.790623	0.77493	0.607642	0.3312	167
CGPLLU330P	100	4841904300	1.56408	0.163123	0.121422	0.068639	0.2451	168
CGPLLU344P	100	5746002800	1.85613	1	1	1	5.181	169
CGPLLU470P	100	7182799500	2.32026	0.392547	0.470027	0.0998448	0.1761	169
CGPLLU535P	100	6394865800	2.06573	0.0743294	0.128004	0.0131021	NA	168
CGPLLU449P	100	6183000500	1.99729	0.74618	0.850893	0.972858	2.895	168
CGPLLU587P	100	7413160500	2.39467	0.927943	0.968304	0.858253	1.812	167
CGPLLU379P	100	5426965100	1.75307	0.15902	0.0960549	0.0335979	0.8163	169
CGPLLU311P	100	6156162500	1.98862	0.727061	0.971689	0.718463	1.323	167
CGPLLU320P	100	4854710800	1.56821	0.562391	0.97613	0.617871	1.047	169
CGPLLU635P	100	7338410400	2.37052	0.0733443	0.0686933	0.0120743	1.151	164
CGPLLU302P	100	6332174700	2.04548	0.899927	0.47543	0.91485	0.7775	167
CGPLLU372P	100	6712879600	2.16846	0.0808555	0.0277152	0.00893996	0.9489	168
CGPLLU395P	100	6256547100	2.02105	0.0842817	0.188489	0.0259761	0.2273	168
CGPLLU295P	100	6081748400	1.96458	0.0482375	0.00137452	0.0039253	0.3586	168
CGPLLU494P	100	6451792300	2.08412	0.133693	0.545912	NA	NA	169
CGPLLU406P	100	6654556400	2.14962	0.087256	0.0386742	0.028127	1.748	168
CGPLLU303P	100	6486632900	2.09537	0.133894	0.177785	0.103621	0.2309	170
CGPLLU427P	100	3248432300	1.04934	0.767257	0.993265	NA	NA	172
CGPLLU488P	100	4450121600	1.43752	0.286574	0.409939	0.323487	0.2262	170
CGPLLU606P	100	6925666000	2.23719	0.482355	0.550131	0.34576	0.8662	167
CGPLLU558P	100	6703001900	2.16527	0.896514	0.894477	0.947174	0.3888	167
CGPLLU639P	100	5078807300	1.6406	0.953926	0.981203	0.922758	1.274	174
CGPLLU483P	100	6889141800	2.22539	0.989117	0.983644	0.999976	3.515	162
CGPLLU592P	100	7112155900	2.29744	0.0480331	0.0884961	0.0420167	0.6069	166
CGPLLU523P	100	5552560600	1.79364	0.087724	0.00447085	0.0348829	0.9633	169
CGPLLU597P	100	6638758200	2.14451	0.215666	0.0215628	0.172452	2.231	168
CGPLLU425P	100	6864259300	2.21736	0.080729	0.0529085	0.000731875	0.8743	167
CGPLLU362P	100	6207134100	2.00509	0.0862366	0.0624029	0.00588359	1.432	165
CGPLLU487P	100	5306650700	1.7142	0.484751	0.986028	NA	0.642	168
CGPLLU403P	100	5665289000	1.83005	0.975395	0.999046	0.95483	2.427	168
CGPLLU338P	100	6116158700	1.9757	0.031092	0.00212293	0.00345282	1.204	167
CGPLLU324P	100	5767902900	1.8632	0.420458	0.425417	NA	NA	169
CGPLLU498P	100	5814373700	1.87821	0.329297	0.151243	0.399708	NA	170
CGPLLU507P	100	6302209600	2.0358	0.581049	0.190652	NA	NA	169
CGPLLU559P	100	5853336900	1.8908	0.458188	0.990583	NA	0.1514	167
CGPLLU473P	100	7505289200	2.42443	0.999991	0.991901	0.582366	20.24	166
CGPLLU560P	100	6423220800	2.07489	0.0552808	0.00147155	0.00918534	0.6057	169
CGPLLU630P	100	5895640900	1.90447	0.0391868	0.00386027	0.00298458	0.9083	167
CGPLLU528P	100	6787552000	2.19258	0.34742	0.0718787	0.39556	0.1756	166
CGPLLU550P	100	5142953100	1.66132	0.926617	0.995024	NA	0.7731	174
CGPLLU465P	100	7056338400	2.2794	0.0341689	0.112286	0.00304751	NA	166
CGPLLU283P	100	6983114600	2.25575	0.749498	0.995473	0.539915	0.7972	170
CGPLLU384P	100	3721850600	1.20227	0.799066	0.997964	0.917194	0.2347	170
CGPLLU388P	100	6772217700	2.18763	0.997907	0.998072	0.976458	1.381	167
CGPLLU297P	100	4787327400	1.54645	0.239904	0.69106	0.101563	0.6745	167
CGPLLU412P	100	5056604600	1.63343	0.999853	0.998869	0.999754	2.737	167
CGPLLU521P	100	5728231500	1.85039	0.011417	0.000594073	7.71096e-05	0.9881	166
CGPLLU628P	100	6851522900	2.21324	0.997967	0.999194	0.999077	1.128	166
CGPLLU482P	100	7498847900	2.42235	0.999731	0.99929	NA	2.76	167
CGPLLU272P	100	6182020200	1.99697	0.0367552	0.055259	0.00262335	0.6093	169
CGPLLU300P	100	5931727100	1.91612	0.247116	0.257148	0.0555023	0.8069	166
CGPLLU407P	100	5688771500	1.83764	0.229709	0.378403	0.145025	0.4281	167
CGPLLU598P	100	5804091400	1.87489	0.0253062	0.000803792	0.000602485	0.5804	169
CGPLLU378P	100	6444751000	2.08184	0.99992	0.999519	0.904257	11.62	165
CGPLLU518P	100	6171691900	1.99364	1	1	1	37.93	165
CGPLLU525P	100	6335081600	2.04642	0.248661	0.0330429	0.0185832	0.2163	168
CGPLLU397P	100	6492528900	2.09728	0.0990366	0.124508	NA	0.6405	168
CGPLLU601P	100	4593068100	1.4837	0.105789	0.116331	NA	NA	170
CGPLLU289P	100	5443409700	1.75838	0.0602598	0.00387988	0.0187904	0.4311	171
CGPLLU472P	100	5357951800	1.73078	0.179302	0.126745	0.0856575	0.7344	169
CGPLLU474P	100	4726634000	1.52684	0.503413	0.506612	0.697702	0.2819	169
CGPLLU519P	100	5286270900	1.70762	0.56321	0.398461	0.239479	0.5679	168
CGPLLU339P	100	5547087800	1.79187	0.0481208	0.000361799	0.00380887	0.7133	168
CGPLLU371P	100	6505943700	2.10161	0.11019	0.360096	NA	NA	168
CGPLLU399P	100	6656573100	2.15027	0.323469	0.278846	0.319658	NA	167
CGPLLU374P	100	5706325300	1.84331	0.171207	0.72754	0.0130827	0.6299	168
CGPLLU410P	100	5882308800	1.90016	0.189878	0.288831	0.0253749	0.2279	169
CGPLLU552P	100	3594782200	1.16122	0.65318	0.927708	NA	NA	172
CGPLLU565P	100	5773062700	1.86487	0.845644	0.609909	0.951924	0.5891	170
CGPLLU616P	100	7045294800	2.27584	0.995643	0.999579	0.998039	1.067	166
CGPLLU636P	100	6444638900	2.08181	0.985755	0.919968	0.976942	1.986	167
CGPLLU457P	100	6478456100	2.09273	0.985631	1	1	26.36	164
CGPLLU341P	100	7136952700	2.30545	0.431793	0.765328	0.658356	0.2004	169
CGPLLU508P	100	7484645600	2.41776	0.0626068	0.0017195	0.0110364	0.8966	167
CGPLLU530P	100	6247232700	2.01804	0.564532	0.609399	0.582689	NA	168
CGPLLU288P	100	6604965800	2.1336	0.0398117	0.0121297	0.00416766	0.8835	168
CGPLLU332P	100	5762479600	1.86145	0.392454	0.484232	0.118667	0.6537	168
CGPLLU436P	100	6953198600	2.24609	0.203771	0.104336	0.0144035	0.7175	166
CGPLLU367P	100	7272721700	2.3493	0.482875	0.658702	0.180345	1.247	167
CGPLLU430P	100	5427791200	1.75334	0.997885	0.99968	0.999931	1.584	169
CGPLLU520P	100	6619475000	2.13828	0.259694	0.0221888	0.0880615	0.9212	171
CGPLLU617P	100	7429170800	2.39984	0.46572	0.416005	0.222719	NA	167
CGPLLU452P	100	6935823000	2.24047	0.98822	0.99988	0.69024	3.503	165
CGPLLU553P	100	6825399800	2.2048	0.373765	0.428113	NA	NA	168
CGPLLU383P	100	5777134600	1.86618	1	0.999909	0.899863	17.65	167
CGPLLU569P	100	7935187600	2.5633	0.675361	0.799629	0.351025	0.1263	168
CGPLLU571P	100	6393249200	2.06521	0.347198	0.56348	0.228828	1.087	167
CGPLLU634P	100	7160819700	2.31315	0.0867254	0.00470105	0.0102089	0.936	168
CGPLLU471P	100	5836191900	1.88526	0.509841	0.269059	NA	NA	165
CGPLLU486P	100	6110822300	1.97397	0.145144	0.0686429	0.155573	NA	166
CGPLLU477P	100	6585499400	2.12731	0.999975	0.999938	1	3.79	166
CGPLLU402P	100	7024115500	2.269	0.229901	0.0860043	0.116647	0.1678	168
CGPLLU298P	100	7227130300	2.33458	0.359681	0.232813	0.119754	0.3106	168
CGPLLU612P	100	4899274200	1.58261	0.999999	0.999988	NA	9.274	169
CGPLLU337P	100	6319443300	2.04137	0.397037	0.164076	NA	NA	167
CGPLLU456P	100	7188408000	2.32207	1	1	0.999991	4.655	166
CGPLLU539P	100	6076203600	1.96279	0.216273	0.223567	0.15588	0.5399	167
CGPLLU506P	100	6032806300	1.94877	0.965122	0.989747	NA	0.702	167
CGPLLU547P	100	6586054100	2.12749	0.115101	0.085659	0.201938	0.9449	166
CGPLLU566P	100	6831100600	2.20665	0.999271	0.999996	0.993099	1.568	168
CGPLLU585P	100	5427622000	1.75328	0.678103	0.952387	NA	0.917	168
CGPLLU572P	100	6350373500	2.05136	0.199891	0.0161496	0.0666511	0.2723	166
CGPLLU596P	100	6207034500	2.00505	0.137563	0.183022	0.0175479	0.7127	166
CGPLLU389P	100	5630643300	1.81886	0.0642883	0.112632	0.0180388	1.069	167
CGPLLU516P	100	4058282200	1.31094	0.99998	1	NA	3.014	169
CGPLLU575P	100	6870809900	2.21947	0.0522376	0.0283663	NA	NA	168
CGPLLU391P	100	6909284200	2.2319	0.101688	0.0144355	0.0130307	0.7179	168
CGPLLU299P	100	6811720900	2.20039	0.725159	0.480543	0.605981	NA	166
CGPLLU408P	100	7288987500	2.35456	0.999983	1	0.999992	3.036	164
CGPLLU479P	100	6250238600	2.01901	0.311653	0.0943721	0.0846657	0.4561	168
CGPLLU429P	100	6578164100	2.12494	0.999999	1	0.80552	31.6	161
CGPLLU620P	100	6259731000	2.02208	0.211142	0.208139	NA	NA	170
CGPLLU453P	100	5884360100	1.90082	0.0944231	0.0435061	0.0191781	0.804	169
CGPLLU599P	100	8188392400	2.64509	0.614073	0.88947	0.409758	1.312	167
CGPLLU504P	100	5422130400	1.75151	0.999729	0.997332	0.984239	2.936	172
CGPLLU551P	100	6760306500	2.18378	0.64027	0.239067	0.422079	1.036	167
CGPLLU543P	100	6830721500	2.20652	1	1	0.99955	16.12	167
CGPLLU623P	100	6292615200	2.0327	0.208081	0.253154	0.0741401	1.033	168
CGPLLU633P	100	7007752400	2.26371	0.0817482	0.046884	0.0267403	0.579	168
CGPLLU600P	100	7221384700	2.33272	0.204831	0.106442	NA	NA	167
CGPLLU515P	100	6493143600	2.09748	0.0953784	0.00995009	0.012737	0.8509	170
CGPLLU546P	100	5137198500	1.65947	0.0807186	0.00470231	NA	NA	166
CGPLLU531P	100	8472139600	2.73675	1	1	1	48.9	160
CGPLLU446P	100	6299109500	2.0348	0.126557	0.205527	0.0319484	0.6107	166
CGPLLU501P	100	6775040900	2.18854	1	1	1	2.569	167
CGPLLU632P	100	7747914100	2.5028	0.575152	0.727393	NA	NA	165
CGPLLU534P	100	6828309700	2.20574	0.343261	0.136991	0.0404395	0.9301	167
CGPLLU439P	100	6107145200	1.97279	1	1	1	2.971	169
CGPLLU390P	100	5338242000	1.72441	1	1	NA	9.093	165
CGPLLU583P	100	3906723300	1.26199	0.0872252	0.00622662	0.00456068	0.2892	168
CGPLLU622P	100	6015166900	1.94308	0.999358	0.999999	0.882101	1.68	168
CGPLLU567P	100	6171313000	1.99352	0.137192	0.0813728	0.0147987	0.2177	168
CGPLLU593P	100	6489540100	2.09631	0.115041	0.039434	0.00469838	0.4349	168
CGPLLU604P	100	7492179900	2.42019	0.895549	0.978254	NA	NA	163
CGPLLU393P	100	5779462400	1.86694	0.0446588	0.0177505	0.00626085	0.5419	167
CGPLLU435P	100	5408286600	1.74704	0.311196	0.191698	NA	0.4966	166
CGPLLU475P	100	6775105800	2.18856	0.281537	0.206284	NA	NA	168
CGPLLU291P	100	6093258500	1.9683	0.227429	0.24632	0.0935725	0.9688	166
CGPLLU549P	100	6889880400	2.22563	0.0721448	0.0159103	0.00854341	NA	168
CGPLLU618P	100	7661491100	2.47489	0.256406	0.418077	NA	NA	166
CGPLLU313P	100	6009064600	1.9411	1	1	1	9.317	167
CGPLLU405P	100	7616463700	2.46034	0.2254	0.0693196	0.542422	0.2564	167
CGPLLU500P	100	4428383900	1.4305	1	1	NA	4.747	166
CGPLLU625P	100	6096853500	1.96946	1	1	1	7.8	167
CGPLLU602P	100	7960857800	2.57159	0.111883	0.147245	0.0302073	0.3434	169
CGPLLU580P	100	5623873500	1.81668	0.376612	0.174569	0.0641934	0.9144	168
CGPLLU548P	100	8992610400	2.90488	0.10636	0.0625911	0.0330546	1.458	167
CGPLLU306P	100	6526214500	2.10816	1	1	1	6.829	166
CGPLLU624P	100	8830155600	2.8524	0.184952	0.125836	0.0538448	0.3671	171
CGPLLU294P	100	6838910400	2.20917	1	1	1	8.203	164
CGPLLU463P	100	6781253100	2.19054	0.403486	0.165402	0.177083	0.5288	167
CGPLLU312P	100	6098955400	1.97014	0.324543	0.199795	0.063307	NA	168
CGPLLU536P	100	6950254700	2.24514	0.169912	0.0423177	NA	NA	167
CGPLLU319P	100	8578508300	2.77111	0.227503	0.105584	NA	NA	166
CGPLLU445P	100	8645087200	2.79262	0.0878795	0.190316	0.391953	1.745	170
CGPLLU373P	100	7235282500	2.33721	0.277712	0.411599	NA	0.7549	166
CGPLLU377P	100	19666267100	6.35278	0.252333	0.516003	0.153413	0.2241	166
CGPLLU469P	100	7022581000	2.2685	1	1	1	30.35	162
CGPLLU576P	100	6851110300	2.21311	0.212425	0.0378801	0.0596058	0.9136	165
CGPLLU581P	100	7261549500	2.34569	0.23343	0.155447	0.0683894	0.7172	167
CGPLLU578P	100	6889103400	2.22538	0.65883	0.999022	0.857638	0.2436	167
CGPLLU584P	100	7359534200	2.37735	0.512387	0.224035	0.416019	0.8281	166
CGPLLU590P	100	5872578600	1.89702	0.0526742	0.00226062	0.0100894	1.366	170
CGPLLU431P	100	7302298400	2.35886	1	1	NA	51.2	165
CGPLLU480P	100	6698413100	2.16378	1	1	1	4.429	168
CGPLLU573P	100	6686542400	2.15995	0.205336	0.117684	0.093966	0.5334	169
CGPLLU505P	100	6665287700	2.15308	1	1	1	61.94	148
CGPLLU512P	100	7557306500	2.44123	0.107618	0.0308008	0.0220991	0.1888	167
CGPLLU392P	100	8026882900	2.59292	1	1	1	81.42	160
CGPLLU440P	100	3612420000	1.16692	0.0734016	0.0324242	0.00507628	0.5649	168
CGPLLU545P	100	4546543000	1.46867	0.130951	0.0835077	NA	NA	165
CGPLLU476P	100	6168826600	1.99271	0.110445	0.00454396	0.00427288	0.8488	168
CGPLLU284P	100	5815255300	1.8785	1	1	1	30.03	165
CGPLLU451P	100	8692952100	2.80808	0.101122	0.00776719	0.0361758	1.055	166
CGPLLU554P	100	6752285500	2.18119	0.0662453	0.00489328	NA	NA	167
CGPLLU274P	100	5495353200	1.77516	0.367213	0.188101	NA	NA	172
CGPLLU607P	100	6234867000	2.01405	0.533453	0.930083	NA	0.7297	169
CGPLLU621P	100	4951917200	1.59961	0.322357	0.0544311	0.0596241	1.067	169
CGPLLU568P	100	6939623000	2.2417	0.499196	0.157061	0.243562	0.5031	168
CGPLLU490P	100	8350483200	2.69745	0.316486	0.288713	0.085631	0.9145	168
CGPLLU594P	100	8727984400	2.8194	1	1	1	10.24	164
CGPLLU335P	100	6207766100	2.00529	1	1	1	34.88	168
CGPLLU287P	100	6107596200	1.97293	0.205918	0.298518	0.126166	0.4161	166
CGPLLU343P	100	8111255400	2.62017	0.999768	0.899998	NA	41.45	153
CGPLLU370P	100	6817642100	2.2023	0.0654467	0.00756828	0.00269351	NA	164
CGPLLU432P	100	7430330900	2.40021	0.0821584	0.194661	0.00138628	0.7517	168
CGPLLU588P	100	6888683600	2.22525	1	1	NA	24.33	165
CGPLLU493P	100	6513566200	2.10407	0.0509062	0.0476337	NA	NA	162
CGPLLU614P	100	4957883900	1.60154	0.232551	0.0689076	NA	NA	167
CGPLLU481P	100	6981216200	2.25514	0.62518	0.812484	0.388421	0.2125	167
CGPLLU328P	100	6757293800	2.1828	0.451647	0.678989	NA	NA	166
CGPLLU414P	100	6665296200	2.15309	0.999542	0.999905	0.999972	3.323	166
CGPLLU537P	100	6657950300	2.15071	0.552023	0.471945	0.410047	0.1363	167
CGPLLU467P	100	7035581700	2.2727	0.694009	0.505231	0.716404	0	167
CGPLLU609P	100	7270776800	2.34867	0.35757	0.199016	0.275871	0.7963	167
CGPLLU347P	100	5165679300	1.66867	1	1	NA	15.59	166
CGPLLU526P	100	7144875500	2.308	1	1	1	22.94	164
CGPLLU404P	100	7479535700	2.41611	1	1	1	40.56	159
CGPLLU286P	100	5270677100	1.70258	0.166665	0.351865	0.0331562	NA	166
CGPLLU296P	100	5847366600	1.88887	0.391264	0.276985	0.0199464	NA	167
CGPLLU321P	100	2771036100	0.895126	0.63119	0.953596	0.479546	NA	173
CGPLLU428P	100	5422932700	1.75177	0.147111	0.297206	0.0645383	NA	168
CGPLLU417P	100	5206271900	1.68178	1	1	NA	NA	166
CGPLLU415P	100	5031029700	1.62517	0.33703	0.627241	0.0258858	NA	167
CGPLLU533P	100	3559592200	1.14985	0.265144	0.198336	0.437536	NA	166
CGPLH385P_2	100	5473083200	1.76797	NA	NA	NA	NA	169
CGPLH327P_2	100	5020317800	1.62171	NA	NA	NA	NA	168
CGPLH361P_2	100	6109355300	1.9735	NA	NA	NA	NA	169
CGPLH388P_2	100	6363514500	2.0556	NA	NA	NA	NA	168
CGPLH329P_2	100	7029601600	2.27077	NA	NA	NA	NA	168
CGPLH403P_2	100	6237916900	2.01503	NA	NA	NA	NA	168
CGPLH405P_2	100	6549714600	2.11575	NA	NA	NA	NA	167
CGPLH411P_2	100	5634423500	1.82008	NA	NA	NA	NA	169
CGPLH417P_2	100	5572013800	1.79992	NA	NA	NA	NA	169
CGPLH408P_2	100	6238387700	2.01518	NA	NA	NA	NA	168
CGPLH643P_2	100	7135836000	2.30508	NA	NA	NA	NA	170
CGPLH646P_2	100	6286553300	2.03074	NA	NA	NA	NA	169
CGPLH351P_2	100	6655315300	2.14986	NA	NA	NA	NA	169
CGPLH358P_2	100	5657082200	1.8274	NA	NA	NA	NA	169
CGPLH383P_2	100	5289016700	1.70851	NA	NA	NA	NA	170
CGPLH431P_2	100	6292871600	2.03278	NA	NA	NA	NA	168
CGPLH432P_2	100	5953864900	1.92327	NA	NA	NA	NA	169
CGPLH435P_2	100	4750231500	1.53446	NA	NA	NA	NA	170
CGPLH437P_2	100	4616798000	1.49136	NA	NA	NA	NA	171
CGPLH438P_2	100	5391945500	1.74176	NA	NA	NA	NA	171
CGPLH439P_2	100	5304282400	1.71344	NA	NA	NA	NA	171
CGPLH440P_2	100	5231681900	1.68999	NA	NA	NA	NA	169
CGPLH446P_2	100	4635258400	1.49732	NA	NA	NA	NA	168
CGPLH458P_2	100	7138877600	2.30607	NA	NA	NA	NA	168
CGPLH463P_2	100	7843913200	2.53381	NA	NA	NA	NA	168
CGPLH464P_2	100	6720208200	2.17082	NA	NA	NA	NA	171
CGPLH467P_2	100	6126924400	1.97918	NA	NA	NA	NA	169
CGPLH468P_2	100	6411059200	2.07096	NA	NA	NA	NA	169
CGPLH471P_2	100	6735711500	2.17583	NA	NA	NA	NA	168
CGPLH472P_2	100	6030382400	1.94799	NA	NA	NA	NA	167
CGPLH473P_2	100	7369580700	2.38059	NA	NA	NA	NA	168
CGPLH476P_2	100	6278587100	2.02817	NA	NA	NA	NA	171
CGPLH481P_2	100	6906497900	2.231	NA	NA	NA	NA	169
CGPLH487P_2	100	6158567600	1.9894	NA	NA	NA	NA	169
CGPLH488P_2	100	7331774100	2.36838	NA	NA	NA	NA	168
CGPLH491P_2	100	7432249600	2.40083	NA	NA	NA	NA	169
CGPLH496P_2	100	7489770200	2.41942	NA	NA	NA	NA	167
CGPLH501P_2	100	6740067100	2.17724	NA	NA	NA	NA	170
CGPLH505P_2	100	7794304600	2.51779	NA	NA	NA	NA	167
CGPLH516P_2	100	6524196700	2.10751	NA	NA	NA	NA	170
CGPLH520P_2	100	6715461200	2.16929	NA	NA	NA	NA	168
CGPLH571P_1	100	6206306100	2.00482	0.183356	NA	NA	NA	172
CGPLH572P_1	100	6591265300	2.12917	0.434159	NA	NA	NA	169
CGPLH573P_1	100	6443342700	2.08139	0.0233293	NA	NA	NA	171
CGPLH574P_1	100	6501765000	2.10026	0.114585	NA	NA	NA	170
CGPLH575P_1	100	6316813400	2.04052	0.147611	NA	NA	NA	173
CGPLH576P_1	100	6133959300	1.98145	0.503472	NA	NA	NA	173
CGPLH577P_1	100	5676970700	1.83383	0.0712855	NA	NA	NA	171
CGPLH578P_1	100	7374596000	2.38221	0.132777	NA	NA	NA	170
CGPLH579P_1	100	6327503200	2.04397	0.24604	NA	NA	NA	170
CGPLH580P_1	100	6579570100	2.12539	0.510929	NA	NA	NA	169
CGPLH581P_1	100	6009254500	1.94117	0.212993	NA	NA	NA	170
CGPLH582P_1	100	7504513300	2.42418	0.80574	NA	NA	NA	166
CGPLH583P_1	100	6572294000	2.12304	0.165644	NA	NA	NA	168
CGPLH584P_1	100	6404176700	2.06874	0.213229	NA	NA	NA	169
CGPLH585P_1	100	6771961600	2.18754	0.0306021	NA	NA	NA	167
CGPLH586P_1	100	6757311400	2.18281	0.0191545	NA	NA	NA	169
CGPLH587P_1	100	6490513100	2.09663	0.202261	NA	NA	NA	172
CGPLH588P_1	100	5979706300	1.93162	0.0470883	NA	NA	NA	169
CGPLH589P_1	100	6767597300	2.18613	0.0598981	NA	NA	NA	168
CGPLH590P_1	100	5676399100	1.83364	0.0671114	NA	NA	NA	170
CGPLH805P	100	6714942900	2.16912	0.0793203	NA	NA	NA	169
CGPLH806P	100	6804163300	2.19794	0.907172	NA	NA	NA	169
CGPLH807P	100	6495385300	2.0982	0.323849	NA	NA	NA	169
CGPLH808P	100	6141122300	1.98376	0.5091	NA	NA	NA	172
CGPLH809P	100	7019803900	2.2676	0.124365	NA	NA	NA	168
CGPLH811P	100	6863889900	2.21724	0.0365962	NA	NA	NA	167
CGPLH812P	100	6548276500	2.11529	0.220092	NA	NA	NA	168
CGPLH813P	100	6676094600	2.15657	0.310183	NA	NA	NA	169
CGPLH814P	100	6017229700	1.94374	0.247264	NA	NA	NA	170
CGPLH815P	100	6291635700	2.03238	0.127978	NA	NA	NA	169
CGPLH591P_1	100	5719204900	1.84747	0.0219676	NA	NA	NA	171
CGPLH592P_1	100	6179600600	1.99619	0.291887	NA	NA	NA	171
CGPLH593P_1	100	6825079600	2.2047	0.0430197	NA	NA	NA	168
CGPLH594P_1	100	6892297300	2.22641	0.104835	NA	NA	NA	169
CGPLH595P_1	100	6540786300	2.11287	0.202107	NA	NA	NA	170
CGPLH596P_1	100	6853968600	2.21403	0.124868	NA	NA	NA	168
CGPLH597P_1	100	5616881100	1.81442	0.15135	NA	NA	NA	169
CGPLH598P_1	100	6479733000	2.09314	0.0985972	NA	NA	NA	169
CGPLH599P_1	100	6694389500	2.16248	0.238087	NA	NA	NA	169
CGPLH600P_1	100	6184948100	1.99792	0.133266	NA	NA	NA	170
CGPLH601P_1	100	6755175800	2.18212	0.325929	NA	NA	NA	172
CGPLH602P_1	100	6374878200	2.05927	0.394635	NA	NA	NA	167
CGPLH603P_1	100	6663794800	2.1526	0.29855	NA	NA	NA	169
CGPLH604P_1	100	6706014500	2.16624	0.196056	NA	NA	NA	168
CGPLH605P_1	100	6431108600	2.07744	0.348497	NA	NA	NA	169
CGPLH606P_1	100	6718057700	2.17013	0.157875	NA	NA	NA	169
CGPLH607P_1	100	6308751600	2.03791	0.0807205	NA	NA	NA	171
CGPLH610P_1	100	7227224400	2.33461	0.168665	NA	NA	NA	167
CGPLH611P_1	100	5931365800	1.91601	0.0444784	NA	NA	NA	170
CGPLH612P_1	100	6481976600	2.09387	0.150831	NA	NA	NA	169
CGPLH816P	100	6223337200	2.01032	0.356001	NA	NA	NA	167
CGPLH817P	100	6396242000	2.06617	0.153691	NA	NA	NA	168
CGPLH818P	100	6204974900	2.00439	0.20361	NA	NA	NA	169
CGPLH819P	100	5948622100	1.92158	0.217218	NA	NA	NA	169
CGPLH820P	100	6524987200	2.10776	0.259732	NA	NA	NA	169
CGPLH821P	100	7314241500	2.36271	0.158771	NA	NA	NA	168
CGPLH822P	100	6236676400	2.01463	0.225963	NA	NA	NA	169
CGPLH823P	100	6951753300	2.24562	0.168242	NA	NA	NA	170
CGPLH824P	100	7320697700	2.3648	0.625913	NA	NA	NA	169
CGPLH825P	100	6427827900	2.07638	0.709507	NA	NA	NA	168
CGPLH826P	100	6646739800	2.14709	0.193919	NA	NA	NA	167
CGPLH829P	100	6789221300	2.19312	0.161995	NA	NA	NA	167
CGPLH841P	100	6348566800	2.05077	0.314812	NA	NA	NA	169
CGPLH843P	100	6641654900	2.14545	0.144876	NA	NA	NA	169
CGPLH844P	100	5574629300	1.80077	0.179541	NA	NA	NA	171
CGPLH845P	100	6472196600	2.09071	0.204071	NA	NA	NA	168
CGPLH846P	100	6527128800	2.10845	0.0950909	NA	NA	NA	170
CGPLH847P	100	6324124400	2.04288	0.0349844	NA	NA	NA	169
CGPLH848P	100	6006092500	1.94014	0.0696889	NA	NA	NA	169
CGPLH849P	100	6066656800	1.95971	0.184757	NA	NA	NA	170
CGPLH614P_1	100	5814610200	1.87829	0.180668	NA	NA	NA	170
CGPLH615P_1	100	7269595800	2.34829	0.373711	NA	NA	NA	169
CGPLH616P_1	100	6569126500	2.12202	0.447563	NA	NA	NA	170
CGPLH616P_2	100	6519670600	2.10604	0.315623	NA	NA	NA	169
CGPLH619P_1	100	6903946200	2.23018	0.314758	NA	NA	NA	169
CGPLH621P_1	100	5646842100	1.8241	0.38019	NA	NA	NA	173
CGPLH622P_1	100	6671208300	2.155	0.0648259	NA	NA	NA	169
CGPLH827P	100	7017610600	2.26689	0.0742572	NA	NA	NA	168
CGPLH828P	100	6095619900	1.96906	0.3596	NA	NA	NA	169
CGPLH835P	100	6665585600	2.15318	0.2924	NA	NA	NA	170
CGPLH836P	100	6605589200	2.1338	0.404613	NA	NA	NA	167
CGPLH831P	100	7075647800	2.28564	0.15941	NA	NA	NA	168
CGPLH832P	100	7047276800	2.27648	0.386351	NA	NA	NA	168
CGPLH834P	100	6317251900	2.04066	0.120988	NA	NA	NA	168
CGPLH837P	100	7043876300	2.27538	0.076795	NA	NA	NA	167
CGPLH838P	100	5736957600	1.85321	0.250652	NA	NA	NA	169
CGPLH839P	100	6558424100	2.11856	0.153546	NA	NA	NA	168
CGPLH840P	100	5550839400	1.79308	0.0632319	NA	NA	NA	168
CGPLH851P	100	6643349700	2.146	0.0676423	NA	NA	NA	167
CGPLH853P	100	6534619100	2.11087	0.0496042	NA	NA	NA	167
CGPLH857P	100	7252120000	2.34265	0.353239	NA	NA	NA	168
CGPLH608P_1	100	6594275500	2.13014	0.211182	NA	NA	NA	170
CGPLH613P_1	100	6670260600	2.15469	0.804479	NA	NA	NA	173
CGPLH620P_1	100	6821413000	2.20352	0.407571	NA	NA	NA	170
CGPLH623P_1	100	7006445600	2.26329	0.314197	NA	NA	NA	170
CGPLH830P	100	6188212400	1.99897	0.277484	NA	NA	NA	170
CGPLH833P	100	6627941300	2.14102	0.0285608	NA	NA	NA	168
CGPLH658P_1	100	6554932400	2.11744	0.00815584	NA	NA	NA	170
CGPLH659P_1	100	6609350800	2.13501	0.0357478	NA	NA	NA	167
CGPLH861P	100	6239606700	2.01558	0.0149647	NA	NA	NA	169
CGPLH863P	100	6986542900	2.25686	0.166323	NA	NA	NA	167
CGPLH624P_1	100	6224263600	2.01062	0.0547551	NA	NA	NA	169
CGPLH628P_1	100	6234832700	2.01403	0.208244	NA	NA	NA	171
CGPLH629P_1	100	7222877300	2.3332	0.0886086	NA	NA	NA	169
CGPLH630P_1	100	7314448700	2.36278	0.688786	NA	NA	NA	169
CGPLH631P_1	100	5858111100	1.89234	0.0607771	NA	NA	NA	170
CGPLH632P_1	100	6624189700	2.13981	0.117974	NA	NA	NA	170
CGPLH633P_1	100	5491578100	1.77394	0.169224	NA	NA	NA	172
CGPLH634P_1	100	6803955500	2.19788	0.0230059	NA	NA	NA	169
CGPLH635P_1	100	6571343500	2.12274	0.121392	NA	NA	NA	171
CGPLH636P_1	100	7020890300	2.26795	0.0374731	NA	NA	NA	168
CGPLH637P_1	100	6110814500	1.97397	0.283774	NA	NA	NA	168
CGPLH638P_1	100	6163493800	1.99099	0.0262062	NA	NA	NA	170
CGPLH641P_1	100	7467197700	2.41212	0.262946	NA	NA	NA	169
CGPLH641P_2	100	6856164900	2.21474	0.235543	NA	NA	NA	170
CGPLH645P_1	100	6635740600	2.14354	0.0704866	NA	NA	NA	169
CGPLH647P_1	100	6357543400	2.05367	0.118464	NA	NA	NA	170
CGPLH647P_2	100	5853524000	1.89086	0.248401	NA	NA	NA	170
CGPLH648P_1	100	6701649100	2.16483	0.144397	NA	NA	NA	171
CGPLH649P_1	100	6798218900	2.19602	0.0460384	NA	NA	NA	170
CGPLH650P_1	100	6665944900	2.1533	0.165521	NA	NA	NA	170
CGPLH651P_1	100	6892511700	2.22648	0.139139	NA	NA	NA	168
CGPLH902P	100	6814653700	2.20133	0.211216	NA	NA	NA	168
CGPLH903P	100	6635061200	2.14332	0.0836375	NA	NA	NA	165
CGPLH904P	100	6163494100	1.99099	0.952328	NA	NA	NA	169
CGPLH905P	100	6660208400	2.15144	0.103082	NA	NA	NA	167
CGPLH906P	100	5027421400	1.624	0.0792506	NA	NA	NA	170
CGPLH693P_1	100	6233722600	2.01368	0.0262328	NA	NA	NA	167
CGPLH694P_1	100	5426251900	1.75284	0.37185	NA	NA	NA	168
CGPLH695P_1	100	6861227100	2.21638	0.193043	NA	NA	NA	168
CGPLH696P_1	100	4192221800	1.35421	0.691114	NA	NA	NA	169
CGPLH697P_1	100	5779124500	1.86683	0.0386956	NA	NA	NA	170
CGPLLU253P	100	6543886200	2.11387	0.686249	NA	NA	NA	170
CGPLH913P	100	6493262500	2.09751	0.305454	NA	NA	NA	168
CGPLH914P	100	6041626700	1.95162	0.434081	NA	NA	NA	168
CGPLH915P	100	6330345800	2.04489	0.19114	NA	NA	NA	168
CGPLH917P	100	5016180600	1.62037	0.0265096	NA	NA	NA	169
CGPLH918P	100	6336316800	2.04682	0.0286656	NA	NA	NA	169
CGPLH704P_1	100	4674862400	1.51012	0.414449	NA	NA	NA	173
CGPLH705P_1	100	6103323700	1.97155	0.054725	NA	NA	NA	167
CGPLH706P_1	100	6037588800	1.95032	0.201023	NA	NA	NA	169
CGPLH707P_1	100	5826703100	1.8822	0.332786	NA	NA	NA	169
CGPLH655P_1	100	6287510900	2.03105	0.0660129	NA	NA	NA	167
CGPLH656P_1	100	5830217000	1.88333	0.0148757	NA	NA	NA	169
CGPLH657P_1	100	4610275700	1.48925	0.0308017	NA	NA	NA	170
CGPLH907P	100	5674791900	1.83312	0.0774049	NA	NA	NA	168
CGPLH908P	100	5766005700	1.86259	0.144925	NA	NA	NA	170
CGPLH909P	100	5700122100	1.84131	0.0168954	NA	NA	NA	169
CGPLH910P	100	5583649800	1.80368	0.346865	NA	NA	NA	170
CGPLH911P	100	6336252900	2.0468	0.266301	NA	NA	NA	168
CGPLH698P_1	100	5687752700	1.83731	0.192523	NA	NA	NA	171
CGPLH699P_1	100	5892980600	1.90361	0.081236	NA	NA	NA	169
CGPLH700P_1	100	5622529500	1.81624	0.121956	NA	NA	NA	170
CGPLH701P_1	100	5903349900	1.90696	0.481407	NA	NA	NA	170
CGPLH702P_1	100	5492303400	1.77418	0.139119	NA	NA	NA	168
CGPLLU5P	100	6079265300	1.96378	0.328483	NA	NA	NA	168
CGPLH652P_1	100	5899124300	1.90559	0.0596989	NA	NA	NA	169
CGPLH889P	100	5708124000	1.84389	0.0210476	NA	NA	NA	168
CGPLH890P	100	5843062900	1.88748	0.0434401	NA	NA	NA	168
CGPLH891P	100	5742040800	1.85485	0.0664619	NA	NA	NA	168
CGPLH892P	100	5891128200	1.90301	0.010764	NA	NA	NA	168
CGPLH893P	100	5655872100	1.82701	0.0514983	NA	NA	NA	167
CGPLH660P_1	100	6315620100	2.04013	0.176786	NA	NA	NA	170
CGPLH661P_1	100	1146130500	0.370234	0.00978415	NA	NA	NA	168
CGPLH685P_1	100	5689901300	1.83801	0.284618	NA	NA	NA	168
CGPLH686P_1	100	6203570100	2.00394	0.277687	NA	NA	NA	169
CGPLH687P_1	100	6528894900	2.10902	0.108149	NA	NA	NA	169
CGPLLU231P	100	6759241800	2.18343	0.989286	NA	NA	NA	168
CGPLLU232P	100	5650178900	1.82517	0.91171	NA	NA	NA	172
CGPLLU233P	100	7102849200	2.29443	1	NA	NA	NA	166
CGPLLU234P	100	6804295000	2.19799	0.996575	NA	NA	NA	169
CGPLLU241P	100	6936582100	2.24072	0.173687	NA	NA	NA	164
CGPLH894P	100	5520514000	1.78329	0.347928	NA	NA	NA	169
CGPLH895P	100	7155251300	2.31136	0.610935	NA	NA	NA	168
CGPLH897P	100	6599650800	2.13188	0.0737805	NA	NA	NA	170
CGPLH899P	100	5689671500	1.83793	0.0192574	NA	NA	NA	168
CGPLH901P	100	5897193100	1.90497	0.526112	NA	NA	NA	168
CGPLH688P_1	100	6037572600	1.95031	0.152809	NA	NA	NA	169
CGPLH689P_1	100	6161483900	1.99034	0.447208	NA	NA	NA	169
CGPLH690P_1	100	5989696300	1.93485	0.0702555	NA	NA	NA	170
CGPLH691P_1	100	6643087400	2.14591	0.712637	NA	NA	NA	168
CGPLH692P_1	100	6155268800	1.98833	0.216547	NA	NA	NA	167
CGPLLU247P	100	7122411700	2.30075	0.433894	NA	NA	NA	165
CGPLLU248P	100	5641487900	1.82237	0.997514	NA	NA	NA	168
CGPLLU249P	100	6054537100	1.95579	0.597085	NA	NA	NA	168
CGPLLU250P	100	5705664200	1.8431	0.197639	NA	NA	NA	170
CGPLLU251P	100	6059898100	1.95752	0.882423	NA	NA	NA	175
CGPLH919P	100	6525825600	2.10803	0.0206509	NA	NA	NA	169
CGPLH920P	100	6668175700	2.15402	0.134396	NA	NA	NA	168
CGPLH921P	100	6392319400	2.06491	0.294869	NA	NA	NA	168
CGPLH922P	100	6011249900	1.94181	0.0384187	NA	NA	NA	171
CGPLH923P	100	6241371700	2.01615	0.262248	NA	NA	NA	168
CGPLH708P_1	100	6352890700	2.05217	0.519647	NA	NA	NA	169
CGPLH709P_1	100	6204398400	2.0042	0.070639	NA	NA	NA	170
CGPLH710P_1	100	5485603700	1.77201	0.099778	NA	NA	NA	170
CGPLH711P_1	100	5759629400	1.86053	0.586797	NA	NA	NA	170
CGPLH712P_1	100	5628758100	1.81825	0.0622756	NA	NA	NA	168
CGPLH653P_1	100	7837736400	2.53182	0.196043	NA	NA	NA	169
CGPLLU220P	100	5168054900	1.66943	0.798575	NA	NA	NA	169
CGPLLU221P	100	5518656200	1.78269	0.150891	NA	NA	NA	170
CGPLH912P	100	5810567300	1.87698	0.125822	NA	NA	NA	167
CGPLH924P	100	5885077000	1.90105	0.393317	NA	NA	NA	167
CGPLH925P	100	6956521100	2.24716	0.131273	NA	NA	NA	171
CGPLH926P	100	6019343600	1.94442	0.134507	NA	NA	NA	168
CGPLH927P	100	7306041500	2.36007	0.398548	NA	NA	NA	168
CGPLH713P_1	100	5760321200	1.86075	0.0389261	NA	NA	NA	170
CGPLH714P_1	100	7028881600	2.27054	0.861672	NA	NA	NA	166
CGPLH715P_1	100	7233054400	2.33649	0.552172	NA	NA	NA	168
CGPLH716P_1	100	6961796300	2.24886	0.234008	NA	NA	NA	168
CGPLH717P_1	100	6605566100	2.13379	0.193048	NA	NA	NA	169
CGPLH728P_1	100	6673703400	2.1558	0.494595	NA	NA	NA	168
CGPLH735P_1	100	5990578900	1.93513	0.0791711	NA	NA	NA	169
CGPLH900P	100	4339671800	1.40184	0.00402702	NA	NA	NA	170
CGPLH736P_1	100	6645609300	2.14673	0.969345	NA	NA	NA	165
CGPLH718P_1	100	6927797300	2.23788	0.0551516	NA	NA	NA	169
CGPLH719P_1	100	6328279200	2.04422	0.0633798	NA	NA	NA	167
CGPLH720P_1	100	6882840400	2.22336	0.0777555	NA	NA	NA	170
CGPLH721P_1	100	6744483500	2.17867	0.390545	NA	NA	NA	167
CGPLH722P_1	100	6047039300	1.95337	0.04184	NA	NA	NA	171
CGPLLU225P	100	7838004500	2.53191	0.713811	NA	NA	NA	167
CGPLLU226P	100	7168290200	2.31557	0.549496	NA	NA	NA	168
CGPLLU223P	100	7128423200	2.30269	0.823225	NA	NA	NA	167
CGPLLU224P	100	6894988600	2.22728	0.867421	NA	NA	NA	164
CGPLH877P	100	5892177800	1.90335	0.101131	NA	NA	NA	168
CGPLH882P	100	5935673100	1.9174	0.0915673	NA	NA	NA	168
CGPLH883P	100	6309906200	2.03828	0.240055	NA	NA	NA	168
CGPLH886P	100	6431112200	2.07744	0.130051	NA	NA	NA	169
CGPLH723P_1	100	6235017500	2.01409	0.0577344	NA	NA	NA	169
CGPLH724P_1	100	6322625700	2.04239	0.370175	NA	NA	NA	169
CGPLH725P_1	100	5537267700	1.7887	0.114925	NA	NA	NA	172
CGPLH726P_1	100	6181270900	1.99673	0.293377	NA	NA	NA	170
CGPLH727P_1	100	5961579900	1.92577	0.167062	NA	NA	NA	167
CGPLLU254P	100	7443453600	2.40445	0.776751	NA	NA	NA	169
CGPLLU219P	100	6278624800	2.02818	0.321286	NA	NA	NA	170
CGPLH662P_1	100	6953501400	2.24619	0.156631	NA	NA	NA	169
CGPLH663P_1	100	5772763100	1.86477	0.0819176	NA	NA	NA	170
CGPLH664P_1	100	6695291600	2.16278	0.578841	NA	NA	NA	170
CGPLH665P_1	100	5968172900	1.92789	0.16668	NA	NA	NA	171
CGPLH666P_1	100	6635768500	2.14355	0.111343	NA	NA	NA	168
CGPLH667P_1	100	6242536300	2.01652	0.0519539	NA	NA	NA	170
CGPLH668P_1	100	6184171300	1.99767	0.517046	NA	NA	NA	167
CGPLH669P_1	100	6743189100	2.17825	0.0408002	NA	NA	NA	170
CGPLH670P_1	100	5766978800	1.8629	0.275548	NA	NA	NA	171
CGPLH671P_1	100	4883713700	1.57758	0.0490511	NA	NA	NA	169
CGPLH864P	100	6176589000	1.99522	0.0297115	NA	NA	NA	170
CGPLH868P	100	6650034100	2.14816	0.0440801	NA	NA	NA	169
CGPLH870P	100	6509378300	2.10272	0.137563	NA	NA	NA	169
CGPLH871P	100	5674351100	1.83298	0.0834485	NA	NA	NA	169
CGPLH873P	100	6418421700	2.07334	0.238236	NA	NA	NA	168
CGPLH672P_1	100	4895456600	1.58138	0.00332168	NA	NA	NA	169
CGPLH673P_1	100	5606295500	1.811	0.208606	NA	NA	NA	168
CGPLH674P_1	100	6009020400	1.94109	0.211572	NA	NA	NA	170
CGPLH675P_1	100	5655391100	1.82686	0.0766993	NA	NA	NA	170
CGPLH676P_1	100	6560635500	2.11928	0.0947562	NA	NA	NA	168
CGPLH875P	100	5346776100	1.72717	0.0570726	NA	NA	NA	168
CGPLH876P	100	6518920200	2.1058	0.0562337	NA	NA	NA	168
CGPLH878P	100	5496106900	1.7754	0.120791	NA	NA	NA	169
CGPLH880P	100	6483096500	2.09423	0.126108	NA	NA	NA	168
CGPLH881P	100	6171568000	1.9936	0.214096	NA	NA	NA	171
CGPLH677P_1	100	5025062100	1.62324	0.313837	NA	NA	NA	169
CGPLH678P_1	100	4996139000	1.6139	0.127791	NA	NA	NA	171
CGPLH679P_1	100	5637056500	1.82093	0.0828882	NA	NA	NA	168
CGPLH680P_1	100	5862642700	1.89381	0.0229933	NA	NA	NA	169
CGPLH681P_1	100	6483720300	2.09443	0.173462	NA	NA	NA	168
CGPLLU227P	100	6080769200	1.96427	0.127419	NA	NA	NA	168
CGPLLU228P	100	6976315600	2.25355	0.373838	NA	NA	NA	163
CGPLLU229P	100	6597816000	2.13129	0.400321	NA	NA	NA	168
CGPLLU230P	100	6865152700	2.21765	0.460094	NA	NA	NA	166
CGPLH887P	100	5379851000	1.73785	0.0703541	NA	NA	NA	169
CGPLH888P	100	6692182000	2.16177	0.225787	NA	NA	NA	168
CGPLH729P_1	100	6517386500	2.10531	0.254683	NA	NA	NA	168
CGPLH730P_1	100	6965465900	2.25005	0.420828	NA	NA	NA	169
CGPLH731P_1	100	6847821800	2.21205	0.0587397	NA	NA	NA	169
CGPLH732P_1	100	5946321400	1.92084	0.0135342	NA	NA	NA	167
CGPLH734P_1	100	6358032100	2.05383	0.148456	NA	NA	NA	168
CGPLH884P	100	6419929500	2.07383	0.0196714	NA	NA	NA	170
CGPLH928P	100	5379563300	1.73776	0.0797936	NA	NA	NA	170
CGPLH936P	100	5621783100	1.816	0.180888	NA	NA	NA	169
CGPLH937P	100	6612481500	2.13603	0.10244	NA	NA	NA	168
CGPLH938P	100	6152100200	1.98731	0.0615611	NA	NA	NA	169
CGPLH939P	100	5533365300	1.78744	0.121818	NA	NA	NA	169
CGPLH940P	100	6560738900	2.11931	0.310733	NA	NA	NA	167
CGPLH949P	100	4902524200	1.58366	0.196892	NA	NA	NA	168
CGPLH950P	100	5177124200	1.67236	0.330194	NA	NA	NA	168
CGPLH951P	100	5284053400	1.7069	0.273665	NA	NA	NA	169
CGPLH952P	100	6744969900	2.17882	0.107695	NA	NA	NA	168
CGPLH953P	100	5671710800	1.83213	0.041675	NA	NA	NA	167
CGPLH929P	100	5555155500	1.79448	0.0824327	NA	NA	NA	169
CGPLH930P	100	5128797600	1.65675	0.0550919	NA	NA	NA	168
CGPLH941P	100	5860357900	1.89307	0.142977	NA	NA	NA	168
CGPLH942P	100	5502769300	1.77756	0.104338	NA	NA	NA	168
CGPLH943P	100	5270154900	1.70241	0.0736796	NA	NA	NA	170
CGPLH916P	100	9348506900	3.01984	0.020509	NA	NA	NA	171
CGPLH944P	100	6362853400	2.05539	0.155877	NA	NA	NA	173
CGPLH945P	100	6375508500	2.05948	0.0536719	NA	NA	NA	170
CGPLH946P	100	6507634900	2.10216	0.0812766	NA	NA	NA	169
CGPLH947P	100	4998425500	1.61464	0.0341339	NA	NA	NA	167
CGPLH948P	100	4362942200	1.40936	0.022819	NA	NA	NA	169
CGPLH289P_2	100	6332705300	2.04565	NA	NA	NA	NA	169
CGPLH290P_2	100	6920030600	2.23537	NA	NA	NA	NA	167
CGPLH291P_2	100	6287499400	2.03105	NA	NA	NA	NA	168
CGPLH292P_2	100	5310481300	1.71544	NA	NA	NA	NA	169
CGPLH293P_2	100	5842575800	1.88732	NA	NA	NA	NA	168
CGPLH954P	100	5386658500	1.74005	0.0927268	NA	NA	NA	169
CGPLH955P	100	6604843500	2.13356	0.191294	NA	NA	NA	168
CGPLH956P	100	6458584300	2.08631	0.159852	NA	NA	NA	168
CGPLH957P	100	5913723600	1.91031	0.448637	NA	NA	NA	168
CGPLH958P	100	6487222300	2.09556	0.148952	NA	NA	NA	170
CGPLH959P	100	7279358600	2.35145	0.971406	NA	NA	NA	166
CGPLH960P	100	6446560400	2.08243	0.0399802	NA	NA	NA	168
CGPLH961P	100	6800581200	2.19679	0.21382	NA	NA	NA	166
CGPLH962P	100	6333482800	2.0459	0.307229	NA	NA	NA	169
CGPLH963P	100	5431953700	1.75468	0.0216025	NA	NA	NA	168
CGPLH577P_2	100	4194314900	1.35489	0.00471341	NA	NA	NA	171
CGPLH332P_2	100	6240198600	2.01577	NA	NA	NA	NA	171
CGPLH334P_2	100	4975563700	1.60725	NA	NA	NA	NA	167
CGPLH964P	100	6264611700	2.02365	0.0916738	NA	NA	NA	169
CGPLH965P	100	5956255500	1.92405	0.0948951	NA	NA	NA	168
CGPLH966P	100	6059389000	1.95736	0.204253	NA	NA	NA	171
CGPLH967P	100	6513409000	2.10402	0.122563	NA	NA	NA	167
CGPLH968P	100	6647256900	2.14726	0.0628677	NA	NA	NA	168
CGPLH969P	100	6969373400	2.25131	0.059444	NA	NA	NA	169
CGPLH970P	100	6795854600	2.19526	0.0547956	NA	NA	NA	168
CGPLH971P	100	7071205400	2.28421	0.111754	NA	NA	NA	169
CGPLH972P	100	6509654500	2.10281	0.0356752	NA	NA	NA	166
CGPLH737P_1	100	7308090300	2.36073	0.141457	NA	NA	NA	169
CGPLH973P	100	6090875300	1.96753	0.171082	NA	NA	NA	170
CGPLH974P	100	7180268700	2.31944	0.0710769	NA	NA	NA	170
CGPLH975P	100	6771398000	2.18736	0.734783	NA	NA	NA	170
CGPLH976P	100	5427741300	1.75332	0.0231121	NA	NA	NA	169
CGPLH977P	100	6150702800	1.98686	0.150416	NA	NA	NA	167
CGPLH978P	100	5725879500	1.84963	0.371222	NA	NA	NA	168
CGPLH294P_2	100	6398867400	2.06702	NA	NA	NA	NA	168
CGPLH295P_2	100	6880036600	2.22245	NA	NA	NA	NA	168
CGPLH296P_2	100	6213510000	2.00715	NA	NA	NA	NA	168
CGPLH547P_1	100	6562784200	2.11997	0.209071	NA	NA	NA	170
CGPLH979P	100	6478961000	2.09289	0.226288	NA	NA	NA	169
CGPLH980P	100	6631141000	2.14205	0.0787084	NA	NA	NA	169
CGPLH981P	100	7585165000	2.45023	0.0929413	NA	NA	NA	168
CGPLH999P	100	7162913300	2.31383	0.302327	NA	NA	NA	170
CGPLH1000P	100	7201055800	2.32615	0.260772	NA	NA	NA	167
CGPLH1001P	100	7436114900	2.40208	0.174105	NA	NA	NA	168
CGPLH1002P	100	6355144100	2.0529	0.265385	NA	NA	NA	168
CGPLH1003P	100	6821499100	2.20354	0.296587	NA	NA	NA	167
CGPLH297P_2	100	7199814900	2.32575	NA	NA	NA	NA	170
CGPLH298P_2	100	6121185400	1.97732	NA	NA	NA	NA	169
CGPLH551P_1	100	5980325400	1.93182	0.105661	NA	NA	NA	168
CGPLH627P_2	100	6542683900	2.11348	NA	NA	NA	NA	170
CGPLH982P	100	7313925500	2.36261	0.568335	NA	NA	NA	169
CGPLH983P	100	6566166200	2.12106	0.206236	NA	NA	NA	168
CGPLH984P	100	6231568400	2.01298	0.401716	NA	NA	NA	169
CGPLH1004P	100	6014495000	1.94286	0.263776	NA	NA	NA	168
CGPLH1005P	100	5956336600	1.92407	0.0262483	NA	NA	NA	168
CGPLH1008P	100	7344588100	2.37252	0.104128	NA	NA	NA	167
CGPLH1009P	100	7084074500	2.28836	0.189051	NA	NA	NA	169
CGPLH743P_1	100	7377666800	2.3832	0.377278	NA	NA	NA	168
CGPLH744P_1	100	6992357000	2.25874	0.127294	NA	NA	NA	167
CGPLH683P_1	100	6913913600	2.2334	0.578721	NA	NA	NA	171
CGPLH985P	100	6870683100	2.21943	0.182063	NA	NA	NA	169
CGPLH986P	100	7113569500	2.29789	0.0975411	NA	NA	NA	167
CGPLH987P	100	7065474100	2.28236	0.0260094	NA	NA	NA	169
CGPLH733P_1	100	7016686100	2.2666	0.284205	NA	NA	NA	169
CGPLH738P_1	100	6205194600	2.00446	0.590353	NA	NA	NA	174
CGPLH739P_1	100	7270040700	2.34844	0.387124	NA	NA	NA	168
CGPLH988P	100	6336017100	2.04672	0.282064	NA	NA	NA	167
CGPLH989P	100	6969723700	2.25143	0.320955	NA	NA	NA	167
CGPLH990P	100	6588162600	2.12817	0.0693844	NA	NA	NA	168
CGPLH740P_1	100	7410020400	2.39365	0.820194	NA	NA	NA	170
CGPLH741P_1	100	6978112000	2.25413	0.11001	NA	NA	NA	171
CGPLH742P_1	100	7437578900	2.40256	0.214073	NA	NA	NA	168
CGPLH991P	100	6793738500	2.19458	0.0822258	NA	NA	NA	168
CGPLH992P	100	5405397600	1.7461	0.0867966	NA	NA	NA	171
CGPLH993P	100	7122971400	2.30093	0.0447028	NA	NA	NA	169
CGPLH1013P	100	6477893400	2.09255	0.148163	NA	NA	NA	167
CGPLH1014P	100	6518806000	2.10577	0.401883	NA	NA	NA	167
CGPLH1015P	100	6142005700	1.98405	0.116617	NA	NA	NA	169
CGPLH748P_1	100	7144705900	2.30795	0.366357	NA	NA	NA	169
CGPLH749P_1	100	7065081200	2.28223	0.0867751	NA	NA	NA	169
CGPLH750P_1	100	6653818400	2.14938	0.373649	NA	NA	NA	168
CGPLH751P_1	100	7025806000	2.26954	0.403955	NA	NA	NA	167
CGPLH752P_1	100	6678073000	2.15721	0.183034	NA	NA	NA	169
CGPLH753P_1	100	6607326600	2.13436	0.51244	NA	NA	NA	170
CGPLH754P_1	100	6518506400	2.10567	0.166416	NA	NA	NA	168
CGPLH1016P	100	7813131500	2.52387	0.0259434	NA	NA	NA	169
CGPLH1017P	100	6192977100	2.00051	0.0563556	NA	NA	NA	169
CGPLH1018P	100	6600886300	2.13228	0.0761466	NA	NA	NA	170
CGPLH755P_1	100	6128914800	1.97982	0.0205261	NA	NA	NA	167
CGPLH756P_1	100	6124901500	1.97852	0.13111	NA	NA	NA	170
CGPLH757P_1	100	6822086300	2.20373	0.0605841	NA	NA	NA	169
CGPLH758P_1	100	7207913400	2.32837	0.425462	NA	NA	NA	169
CGPLH1006P	100	6338950900	2.04767	0.209241	NA	NA	NA	167
CGPLH1007P	100	6570817600	2.12257	0.0109706	NA	NA	NA	168
CGPLH1010P	100	6284284500	2.03001	0.108722	NA	NA	NA	169
CGPLH1011P	100	6557478100	2.11826	0.27842	NA	NA	NA	169
CGPLH745P_1	100	6310357000	2.03843	0.522752	NA	NA	NA	171
CGPLH746P_1	100	7492577800	2.42032	0.0163059	NA	NA	NA	168
CGPLH747P_1	100	7594284800	2.45318	0.0727114	NA	NA	NA	169
CGPLH994P	100	7489466900	2.41932	0.109744	NA	NA	NA	169
CGPLH995P	100	7333411100	2.36891	0.0575393	NA	NA	NA	170
CGPLH996P	100	6383011100	2.0619	0.140638	NA	NA	NA	167
CGPLH759P_1	100	7460521800	2.40997	0.45323	NA	NA	NA	168
CGPLH760P_1	100	7188064700	2.32196	0.0422579	NA	NA	NA	168
CGPLH761P_1	100	6617153400	2.13753	0.150238	NA	NA	NA	169
CGPLH997P	100	7211218300	2.32944	0.0365327	NA	NA	NA	168
CGPLH998P	100	5611958100	1.81283	0.151009	NA	NA	NA	171
CGPLH1012P	100	7542925300	2.43659	0.29439	NA	NA	NA	170
CGPLH1019P	100	6762824200	2.18459	0.0954535	NA	NA	NA	171
CGPLH1020P	100	6881699700	2.22299	0.0594346	NA	NA	NA	168
CGPLH1021P	100	6822194700	2.20377	0.0602197	NA	NA	NA	168
CGPLH1022P	100	6946758600	2.24401	0.165726	NA	NA	NA	168
CGPLH762P_1	100	6786662200	2.19229	0.313112	NA	NA	NA	168
CGPLH763P_1	100	6192297400	2.00029	0.0704322	NA	NA	NA	170
CGPLH765P_1	100	6959704300	2.24819	0.205474	NA	NA	NA	167
CGPLH766P_1	100	6512918000	2.10386	0.687161	NA	NA	NA	170
CGPLH767P_1	100	6317339000	2.04069	0.266618	NA	NA	NA	168
CGPLH1023P	100	6022695700	1.94551	0.104989	NA	NA	NA	172
CGPLH1024P	100	6359065400	2.05416	0.0584637	NA	NA	NA	167
CGPLH1025P	100	6972151500	2.25221	0.138709	NA	NA	NA	168
CGPLH1027P	100	6526423900	2.10823	0.331488	NA	NA	NA	169
CGPLH1028P	100	6151466500	1.9871	0.0367498	NA	NA	NA	169
CGPLH768P_1	100	6047181300	1.95342	0.184977	NA	NA	NA	170
CGPLH769P_1	100	5854490400	1.89117	0.245185	NA	NA	NA	171
CGPLLU1P	100	7831209400	2.52971	0.914095	NA	NA	NA	167
CGPLLU2P	100	5437979300	1.75663	0.347479	NA	NA	NA	166
CGPLLU3P	100	6936742000	2.24077	0.80414	NA	NA	NA	175
CGPLLU4P	100	6100773600	1.97073	0.0779382	NA	NA	NA	168
CGPLLU6P	100	6473991000	2.09129	0.422503	NA	NA	NA	167
CGPLLU20P	100	3987901600	1.28821	0.141347	NA	NA	NA	172
CGPLLU21P	100	4258921400	1.37576	0.0500059	NA	NA	NA	169
CGPLLU22P	100	3491887900	1.12798	0.943902	NA	NA	NA	167
CGPLLU23P	100	5205187500	1.68143	0.0579148	NA	NA	NA	167
CGPLLU26P	100	6083816300	1.96525	0.993463	NA	NA	NA	167
CGPLLU27P	100	6175078400	1.99473	0.322049	NA	NA	NA	164
CGPLLU28P	100	7455745500	2.40842	0.608621	NA	NA	NA	170
CGPLLU29P	100	5006006300	1.61709	0.0940072	NA	NA	NA	169
CGPLLU30P	100	6003638900	1.93935	0.922968	NA	NA	NA	168
CGPLLU63P	100	6901427700	2.22936	0.0408869	NA	NA	NA	169
CGPLLU64P	100	6768920600	2.18656	0.670149	NA	NA	NA	168
CGPLLU118P	100	6687593600	2.16029	0.309415	NA	NA	NA	167
CGPLLU146P	100	14113095300	4.55894	0.979373	NA	NA	NA	166
CGPLLU204P	100	4026209800	1.30058	0.286191	NA	NA	NA	167
CGPLLU216P	100	6240746500	2.01594	0.13379	NA	NA	NA	170
CGPLLU217P	100	7178570800	2.31889	0.00629686	NA	NA	NA	169
CGPLLU218P	100	6412585900	2.07145	0.450891	NA	NA	NA	170
*CGH and CGPLH samples were used for library batch controls and copy number controls, respectively.

## Sheet: s3
Supplementary Data 3. Patient demographics and clinical information for validation cohort
Patient characteristics	No lung cancer n=385	Lung cancer n=46	P-value*		Lung lesion histology	n
Age					Adenocarcinoma	27
Mean	59	59	0.56		Large cell carcinoma	9
Range	50-75	38-76			Squamous cell carcinoma	7
Sex					Adenosquamous	1
Male	177	33	0.001		Small cell	1
Female	208	13			Mixed small cell and NSCLC	1
					Stage
					I	28
					II	12
					III	5
					IV	1
*P-values were calculated to compare data from individuals with and without lung cancer for the following variables: mean ages using Student's unpaired 2-tailed t-tests and sex distribution using a χ2 test.

## Sheet: s4
Supplementary Data 4. Clinical information of validation cohort patients
Patient ID	Sample type	Stage	Source	Age	Gender	Input DNA (ng)	Tumor histological subtype	Genomic Library batch
CGPLH571P_1	healthy	NA	Denmark	68	Male	45.3155	NA	24
CGPLH572P_1	healthy	NA	Denmark	60	Female	23.703	NA	24
CGPLH573P_1	healthy	NA	Denmark	50	Female	13.0485	NA	24
CGPLH574P_1	healthy	NA	Denmark	50	Male	37.131	NA	24
CGPLH575P_1	healthy	NA	Denmark	67	Male	72.909	NA	24
CGPLH576P_1	healthy	NA	Denmark	50	Male	18.098	NA	24
CGPLH577P_1	healthy	NA	Denmark	50	Male	125	NA	24
CGPLH578P_1	healthy	NA	Denmark	69	Female	30.991	NA	24
CGPLH579P_1	healthy	NA	Denmark	62	Male	29.1795	NA	24
CGPLH580P_1	healthy	NA	Denmark	61	Female	57.7355	NA	24
CGPLH581P_1	healthy	NA	Denmark	71	Female	20.0735	NA	25
CGPLH582P_1	healthy	NA	Denmark	68	Female	74.811	NA	25
CGPLH583P_1	healthy	NA	Denmark	50	Male	21.435	NA	25
CGPLH584P_1	healthy	NA	Denmark	59	Female	32.8215	NA	25
CGPLH585P_1	healthy	NA	Denmark	50	Female	33.918	NA	25
CGPLH586P_1	healthy	NA	Denmark	53	Male	21.89	NA	25
CGPLH587P_1	healthy	NA	Denmark	59	Female	24.7065	NA	25
CGPLH588P_1	healthy	NA	Denmark	63	Male	10.798	NA	25
CGPLH589P_1	healthy	NA	Denmark	61	Female	38.123	NA	25
CGPLH590P_1	healthy	NA	Denmark	50	Male	20.8505	NA	25
CGPLH805P	healthy	NA	Netherlands	56	Male	19.46	NA	26
CGPLH806P	healthy	NA	Netherlands	55	Male	59.551	NA	26
CGPLH807P	healthy	NA	Netherlands	54	Female	80.893	NA	26
CGPLH808P	healthy	NA	Netherlands	55	Male	9.4745	NA	26
CGPLH809P	healthy	NA	Netherlands	66	Male	13.3735	NA	26
CGPLH811P	healthy	NA	Netherlands	67	Male	17.7295	NA	26
CGPLH812P	healthy	NA	Netherlands	72	Male	55.16	NA	26
CGPLH813P	healthy	NA	Netherlands	51	Female	35.4115	NA	26
CGPLH814P	healthy	NA	Netherlands	65	Female	20.819	NA	26
CGPLH815P	healthy	NA	Netherlands	65	Female	26.3565	NA	26
CGPLH591P_1	healthy	NA	Denmark	57	Male	16.1375	NA	27
CGPLH592P_1	healthy	NA	Denmark	50	Female	23.6685	NA	27
CGPLH593P_1	healthy	NA	Denmark	50	Male	35.8335	NA	27
CGPLH594P_1	healthy	NA	Denmark	51	Female	45.3475	NA	27
CGPLH595P_1	healthy	NA	Denmark	50	Female	42.908	NA	27
CGPLH596P_1	healthy	NA	Denmark	73	Female	24.341	NA	27
CGPLH597P_1	healthy	NA	Denmark	61	Male	16.5255	NA	27
CGPLH598P_1	healthy	NA	Denmark	64	Male	10.574	NA	27
CGPLH599P_1	healthy	NA	Denmark	68	Female	26.2115	NA	27
CGPLH600P_1	healthy	NA	Denmark	64	Female	16.887	NA	27
CGPLH601P_1	healthy	NA	Denmark	75	Male	26.454	NA	28
CGPLH602P_1	healthy	NA	Denmark	54	Female	34.301	NA	28
CGPLH603P_1	healthy	NA	Denmark	67	Male	32.3715	NA	28
CGPLH604P_1	healthy	NA	Denmark	56	Female	59.0805	NA	28
CGPLH605P_1	healthy	NA	Denmark	75	Female	31.479	NA	28
CGPLH606P_1	healthy	NA	Denmark	58	Male	33.796	NA	28
CGPLH607P_1	healthy	NA	Denmark	50	Female	9.0285	NA	28
CGPLH610P_1	healthy	NA	Denmark	55	Female	48.9915	NA	28
CGPLH611P_1	healthy	NA	Denmark	50	Female	8.8395	NA	28
CGPLH612P_1	healthy	NA	Denmark	50	Female	12.2335	NA	28
CGPLH816P	healthy	NA	Netherlands	60	Female	9.288	NA	29
CGPLH817P	healthy	NA	Netherlands	54	Male	24.08	NA	29
CGPLH818P	healthy	NA	Netherlands	55	Male	19.002	NA	29
CGPLH819P	healthy	NA	Netherlands	59	Male	8.1585	NA	29
CGPLH820P	healthy	NA	Netherlands	51	Male	16.0145	NA	29
CGPLH821P	healthy	NA	Netherlands	53	Female	61.421	NA	29
CGPLH822P	healthy	NA	Netherlands	59	Female	14.2265	NA	29
CGPLH823P	healthy	NA	Netherlands	51	Female	11.4305	NA	29
CGPLH824P	healthy	NA	Netherlands	62	Female	54.3155	NA	29
CGPLH825P	healthy	NA	Netherlands	60	Male	14.6725	NA	29
CGPLH826P	healthy	NA	Netherlands	59	Male	12.722	NA	30
CGPLH829P	healthy	NA	Netherlands	54	Male	2.737	NA	30
CGPLH841P	healthy	NA	Netherlands	69	Male	10.107	NA	30
CGPLH843P	healthy	NA	Netherlands	55	Female	57.4995	NA	30
CGPLH844P	healthy	NA	Netherlands	60	Male	11.654	NA	30
CGPLH845P	healthy	NA	Netherlands	56	Male	8.5195	NA	30
CGPLH846P	healthy	NA	Netherlands	51	Male	12.5575	NA	30
CGPLH847P	healthy	NA	Netherlands	63	Male	15.8515	NA	30
CGPLH848P	healthy	NA	Netherlands	60	Female	29.369	NA	30
CGPLH849P	healthy	NA	Netherlands	51	Female	7.2245	NA	30
CGPLH614P_1	healthy	NA	Denmark	53	Female	10.033	NA	31
CGPLH615P_1	healthy	NA	Denmark	50	Female	23.331	NA	31
CGPLH616P_1	healthy	NA	Denmark	50	Female	19.0195	NA	31
CGPLH619P_1	healthy	NA	Denmark	50	Female	21.4025	NA	31
CGPLH621P_1	healthy	NA	Denmark	54	Female	22.7595	NA	31
CGPLH622P_1	healthy	NA	Denmark	53	Female	9.266	NA	31
CGPLH827P	healthy	NA	Netherlands	60	Male	14.991	NA	31
CGPLH828P	healthy	NA	Netherlands	55	Male	8.84	NA	31
CGPLH835P	healthy	NA	Netherlands	63	Male	20.4925	NA	31
CGPLH836P	healthy	NA	Netherlands	66	Male	15.4705	NA	31
CGPLLU1P	cancer	I	BioIVT	67	Male	125	Papillary	31
CGPLH831P	healthy	NA	Netherlands	59	Female	47.6685	NA	32
CGPLH832P	healthy	NA	Netherlands	66	Female	20.584	NA	32
CGPLH834P	healthy	NA	Netherlands	57	Male	17.3715	NA	32
CGPLH837P	healthy	NA	Netherlands	62	Female	29.291	NA	32
CGPLH838P	healthy	NA	Netherlands	53	Male	16.2095	NA	32
CGPLH839P	healthy	NA	Netherlands	54	Male	12.611	NA	32
CGPLH840P	healthy	NA	Netherlands	56	Female	8.4495	NA	32
CGPLH851P	healthy	NA	Netherlands	67	Female	11.8595	NA	32
CGPLH853P	healthy	NA	Netherlands	60	Female	11.5395	NA	32
CGPLH857P	healthy	NA	Netherlands	51	Male	38.964	NA	32
CGPLH608P_1	healthy	NA	Denmark	50	Female	11.4175	NA	33
CGPLH613P_1	healthy	NA	Denmark	57	Female	28.761	NA	33
CGPLH620P_1	healthy	NA	Denmark	52	Female	10.691	NA	33
CGPLH623P_1	healthy	NA	Denmark	51	Female	14.5105	NA	33
CGPLH830P	healthy	NA	Netherlands	63	Male	27.839	NA	33
CGPLH833P	healthy	NA	Netherlands	51	Female	37.1775	NA	33
CGPLH658P_1	healthy	NA	Denmark	55	Female	29.53	NA	33
CGPLH659P_1	healthy	NA	Denmark	75	Female	25.4585	NA	33
CGPLH861P	healthy	NA	Netherlands	54	Female	19.4375	NA	33
CGPLH863P	healthy	NA	Netherlands	51	Male	19.257	NA	33
CGPLH624P_1	healthy	NA	Denmark	50	Female	11.682	NA	34
CGPLH628P_1	healthy	NA	Denmark	50	Female	17.1705	NA	34
CGPLH629P_1	healthy	NA	Denmark	50	Female	45.7225	NA	34
CGPLH630P_1	healthy	NA	Denmark	75	Female	83.1515	NA	34
CGPLH631P_1	healthy	NA	Denmark	50	Female	12.13	NA	34
CGPLH632P_1	healthy	NA	Denmark	65	Male	18.1035	NA	34
CGPLH633P_1	healthy	NA	Denmark	75	Male	15.669	NA	34
CGPLH634P_1	healthy	NA	Denmark	59	Male	29.7345	NA	34
CGPLH635P_1	healthy	NA	Denmark	50	Female	25.3575	NA	34
CGPLLU217P	cancer	I	BioIVT	64	Female	58.132	Papillary	34
CGPLH636P_1	healthy	NA	Denmark	67	Male	38.9815	NA	35
CGPLH637P_1	healthy	NA	Denmark	50	Female	17.397	NA	35
CGPLH638P_1	healthy	NA	Denmark	52	Male	21.8525	NA	35
CGPLH641P_1	healthy	NA	Denmark	65	Male	33.289	NA	35
CGPLH645P_1	healthy	NA	Denmark	68	Male	22.401	NA	35
CGPLH647P_1	healthy	NA	Denmark	52	Female	14.3685	NA	35
CGPLH648P_1	healthy	NA	Denmark	56	Female	37.417	NA	35
CGPLH649P_1	healthy	NA	Denmark	50	Male	32.723	NA	35
CGPLH650P_1	healthy	NA	Denmark	50	Female	49.473	NA	35
CGPLH651P_1	healthy	NA	Denmark	51	Female	32.8755	NA	35
CGPLLU118P	cancer	II	BioIVT	60	Male	45.8985	small cell	35
CGPLLU218P	cancer	I	BioIVT	57	Male	28.8875	Large cell	35
CGPLH662P_1	healthy	NA	Denmark	51	Female	74.1955	NA	36
CGPLH663P_1	healthy	NA	Denmark	55	Female	49.073	NA	36
CGPLH664P_1	healthy	NA	Denmark	50	Female	95.206	NA	36
CGPLH665P_1	healthy	NA	Denmark	75	Male	35.291	NA	36
CGPLH666P_1	healthy	NA	Denmark	54	Female	20.0015	NA	36
CGPLH667P_1	healthy	NA	Denmark	51	Female	11.1745	NA	36
CGPLH668P_1	healthy	NA	Denmark	55	Female	33.683	NA	36
CGPLH669P_1	healthy	NA	Denmark	53	Female	50.156	NA	36
CGPLH670P_1	healthy	NA	Denmark	60	Male	27.3925	NA	36
CGPLH671P_1	healthy	NA	Denmark	50	Female	19.4235	NA	36
CGPLH912P	healthy	NA	Netherlands	51	Female	10.1355	NA	37
CGPLH924P	healthy	NA	Netherlands	55	Male	26.9515	NA	37
CGPLH925P	healthy	NA	Netherlands	67	Female	16.041	NA	37
CGPLH926P	healthy	NA	Netherlands	62	Female	16.045	NA	37
CGPLH927P	healthy	NA	Netherlands	53	Female	44.074	NA	37
CGPLH713P_1	healthy	NA	Denmark	50	Female	26.509	NA	37
CGPLH714P_1	healthy	NA	Denmark	53	Male	97.1635	NA	37
CGPLH715P_1	healthy	NA	Denmark	75	Female	71.195	NA	37
CGPLH716P_1	healthy	NA	Denmark	57	Female	28.923	NA	37
CGPLH717P_1	healthy	NA	Denmark	61	Female	23.1305	NA	37
CGPLLU27P	cancer	I	BioIVT	75	Male	125	Invasive Mucinous Adenocarcinoma	37
CGPLLU64P	cancer	I	BioIVT	55	Female	79.4575	solid	37
CGPLH900P	healthy	NA	Netherlands	66	Male	8.001	NA	38
CGPLH718P_1	healthy	NA	Denmark	71	Female	24.47	NA	38
CGPLH719P_1	healthy	NA	Denmark	67	Male	9.405	NA	38
CGPLH720P_1	healthy	NA	Denmark	52	Male	11.7745	NA	38
CGPLH721P_1	healthy	NA	Denmark	73	Male	13.9255	NA	38
CGPLH722P_1	healthy	NA	Denmark	56	Male	9.979	NA	38
CGPLLU225P	cancer	II	BioIVT	54	Male	125	Large cell	38
CGPLLU226P	cancer	III	BioIVT	60	Male	125	Large cell	38
CGPLLU223P	cancer	I	BioIVT	49	Female	116.516	Large cell	38
CGPLLU224P	cancer	III	BioIVT	53	Female	125	mixed	38
CGPLH928P	healthy	NA	Netherlands	60	Female	7.7675	NA	38
CGPLH916P	healthy	NA	Netherlands	55	Female	6.81	NA	38
CGPLLU63P	cancer	I	BioIVT	46	Female	125	solid	38
CGPLH877P	healthy	NA	Netherlands	67	Male	31.282	NA	39
CGPLH882P	healthy	NA	Netherlands	58	Male	16.045	NA	39
CGPLH883P	healthy	NA	Netherlands	54	Male	53.2895	NA	39
CGPLH886P	healthy	NA	Netherlands	52	Female	17.956	NA	39
CGPLH723P_1	healthy	NA	Denmark	58	Male	39.269	NA	39
CGPLH724P_1	healthy	NA	Denmark	56	Female	42.891	NA	39
CGPLH725P_1	healthy	NA	Denmark	74	Female	17.6705	NA	39
CGPLH726P_1	healthy	NA	Denmark	72	Male	63.2995	NA	39
CGPLH727P_1	healthy	NA	Denmark	51	Male	33.0655	NA	39
CGPLLU254P	cancer	I	BioIVT	43	Male	119.793	micropapillary	39
CGPLLU219P	cancer	I	BioIVT	73	Male	25.0985	papillary	39
CGPLH884P	healthy	NA	Netherlands	52	Male	9.171	NA	39
CGPLLU3P	cancer	I	BioIVT	55	Male	125	squamous	39
CGPLLU22P	cancer	I	BioIVT	76	Male	125	Large cell	39
CGPLLU29P	cancer	I	BioIVT	65	Female	40.514	papillary	39
CGPLH728P_1	healthy	NA	Denmark	59	Female	45.0765	NA	40
CGPLH735P_1	healthy	NA	Denmark	65	Male	42.7055	NA	40
CGPLH736P_1	healthy	NA	Denmark	66	Male	73.3955	NA	40
CGPLH887P	healthy	NA	Netherlands	61	Female	29.9265	NA	40
CGPLH888P	healthy	NA	Netherlands	63	Female	29.4835	NA	40
CGPLH729P_1	healthy	NA	Denmark	75	Male	62.689	NA	40
CGPLH730P_1	healthy	NA	Denmark	59	Female	19.1315	NA	40
CGPLH731P_1	healthy	NA	Denmark	75	Male	54.2065	NA	40
CGPLH732P_1	healthy	NA	Denmark	50	Male	21.677	NA	40
CGPLH734P_1	healthy	NA	Denmark	62	Female	18.737	NA	40
CGPLH936P	healthy	NA	Netherlands	60	Male	16.872	NA	41
CGPLH937P	healthy	NA	Netherlands	65	Female	23.3145	NA	41
CGPLH938P	healthy	NA	Netherlands	66	Female	26.793	NA	41
CGPLH939P	healthy	NA	Netherlands	59	Female	11.332	NA	41
CGPLH940P	healthy	NA	Netherlands	60	Female	8.231	NA	41
CGPLH929P	healthy	NA	Netherlands	54	Male	4.335	NA	42
CGPLH930P	healthy	NA	Netherlands	63	Male	8.902	NA	42
CGPLH941P	healthy	NA	Netherlands	58	Female	20.7635	NA	42
CGPLH942P	healthy	NA	Netherlands	63	Male	13.418	NA	42
CGPLH943P	healthy	NA	Netherlands	63	Male	8.934	NA	42
CGPLLU2P	cancer	II	BioIVT	72	Male	3.37	NA	42
CGPLLU20P	cancer	II	BioIVT	61	Female	1.3635	papillary	42
CGPLLU21P	cancer	I	BioIVT	63	Female	1.6605	papillary	42
CGPLLU204P	cancer	I	BioIVT	50	Male	2.132	squamous	42
CGPLH944P	healthy	NA	Netherlands	53	Female	4.16	NA	43
CGPLH945P	healthy	NA	Netherlands	51	Male	35.793	NA	43
CGPLH946P	healthy	NA	Netherlands	54	Male	11.717	NA	43
CGPLH947P	healthy	NA	Netherlands	52	Female	9.9115	NA	43
CGPLH948P	healthy	NA	Netherlands	60	Female	19.3035	NA	43
CGPLLU216P	cancer	I	BioIVT	59	Male	7.347	solid	43
CGPLH949P	healthy	NA	Netherlands	54	Female	15.7045	NA	44
CGPLH950P	healthy	NA	Netherlands	56	Female	7.156	NA	44
CGPLH951P	healthy	NA	Netherlands	62	Male	6.2215	NA	44
CGPLH952P	healthy	NA	Netherlands	61	Female	23.008	NA	44
CGPLH953P	healthy	NA	Netherlands	61	Female	6.1525	NA	44
CGPLH864P	healthy	NA	Netherlands	56	Female	25.308	NA	45
CGPLH868P	healthy	NA	Netherlands	72	Male	23.1765	NA	45
CGPLH870P	healthy	NA	Netherlands	66	Male	44.163	NA	45
CGPLH871P	healthy	NA	Netherlands	64	Female	21.422	NA	45
CGPLH873P	healthy	NA	Netherlands	62	Female	18.8635	NA	45
CGPLH672P_1	healthy	NA	Denmark	63	Female	10.7785	NA	45
CGPLH673P_1	healthy	NA	Denmark	59	Female	125	NA	45
CGPLH674P_1	healthy	NA	Denmark	50	Female	10.6195	NA	45
CGPLH675P_1	healthy	NA	Denmark	61	Male	40.2435	NA	45
CGPLH676P_1	healthy	NA	Denmark	54	Female	28.8935	NA	45
CGPLH954P	healthy	NA	Netherlands	64	Female	14.8255	NA	46
CGPLH955P	healthy	NA	Netherlands	70	Male	27.5555	NA	46
CGPLH956P	healthy	NA	Netherlands	58	Male	18.0905	NA	46
CGPLH957P	healthy	NA	Netherlands	65	Female	14.897	NA	46
CGPLH958P	healthy	NA	Netherlands	52	Female	37.8385	NA	46
CGPLH959P	healthy	NA	Netherlands	73	Female	47.051	NA	47
CGPLH960P	healthy	NA	Netherlands	66	Male	18.103	NA	47
CGPLH961P	healthy	NA	Netherlands	60	Male	19.2555	NA	47
CGPLH962P	healthy	NA	Netherlands	51	Male	25.9955	NA	47
CGPLH963P	healthy	NA	Netherlands	62	Female	14.0235	NA	47
CGPLH577P_2	healthy	NA	Denmark	50	Male	6.747	NA	48
CGPLH964P	healthy	NA	Netherlands	57	Female	33.3775	NA	48
CGPLH965P	healthy	NA	Netherlands	52	Female	15.76	NA	48
CGPLH966P	healthy	NA	Netherlands	55	Female	20.0465	NA	48
CGPLH967P	healthy	NA	Netherlands	58	Male	15.4275	NA	49
CGPLH968P	healthy	NA	Netherlands	54	Male	12.2105	NA	49
CGPLH969P	healthy	NA	Netherlands	55	Male	25.0905	NA	49
CGPLH970P	healthy	NA	Netherlands	60	Female	16.8195	NA	50
CGPLH971P	healthy	NA	Netherlands	65	Female	21.6055	NA	50
CGPLH972P	healthy	NA	Netherlands	53	Female	23.838	NA	50
CGPLH737P_1	healthy	NA	Denmark	57	Female	46.315	NA	51
CGPLH973P	healthy	NA	Netherlands	58	Male	4.7985	NA	51
CGPLH974P	healthy	NA	Netherlands	50	Male	28.06	NA	51
CGPLH975P	healthy	NA	Netherlands	70	Male	72.1565	NA	51
CGPLH976P	healthy	NA	Netherlands	62	Male	7.009	NA	52
CGPLH977P	healthy	NA	Netherlands	53	Female	11.1245	NA	52
CGPLH978P	healthy	NA	Netherlands	51	Female	7.0015	NA	52
CGPLH547P_1	healthy	NA	Denmark	54	Female	10.6915	NA	54
CGPLH979P	healthy	NA	Netherlands	55	Female	11.868	NA	54
CGPLH980P	healthy	NA	Netherlands	60	Male	13.7815	NA	54
CGPLH981P	healthy	NA	Netherlands	51	Male	17.423	NA	54
CGPLH999P	healthy	NA	Netherlands	64	Female	19.2995	NA	55
CGPLH1000P	healthy	NA	Netherlands	57	Female	17.202	NA	55
CGPLH1001P	healthy	NA	Netherlands	55	Female	22.761	NA	55
CGPLH1002P	healthy	NA	Netherlands	69	Female	28.842	NA	55
CGPLH1003P	healthy	NA	Netherlands	60	Male	24.4455	NA	55
CGPLH875P	healthy	NA	Netherlands	53	Male	35.2085	NA	56
CGPLH876P	healthy	NA	Netherlands	65	Male	20.9215	NA	56
CGPLH878P	healthy	NA	Netherlands	64	Female	37.396	NA	56
CGPLH880P	healthy	NA	Netherlands	51	Female	22.95	NA	56
CGPLH881P	healthy	NA	Netherlands	60	Male	34.881	NA	56
CGPLH677P_1	healthy	NA	Denmark	51	Female	10.438	NA	56
CGPLH678P_1	healthy	NA	Denmark	54	Female	12.1455	NA	56
CGPLH679P_1	healthy	NA	Denmark	60	Male	27.729	NA	56
CGPLH680P_1	healthy	NA	Denmark	63	Male	45.217	NA	56
CGPLH681P_1	healthy	NA	Denmark	61	Female	76.176	NA	56
CGPLLU227P	cancer	I	BioIVT	50	Male	17.861	squamous	56
CGPLLU228P	cancer	II	BioIVT	59	Male	72.0695	Large cell	56
CGPLLU229P	cancer	I	BioIVT	60	Male	51.4905	solid	56
CGPLLU230P	cancer	IV	BioIVT	62	Male	19.951	mixed	56
CGPLLU23P	cancer	I	BioIVT	56	Male	11.331	adenosquamous	56
CGPLH616P_2	healthy	NA	Denmark	50	Female	25.893	NA	57
CGPLH551P_1	healthy	NA	Denmark	51	Male	13.233	NA	57
CGPLH982P	healthy	NA	Netherlands	67	Female	34.675	NA	57
CGPLH983P	healthy	NA	Netherlands	58	Female	19.304	NA	57
CGPLH984P	healthy	NA	Netherlands	50	Male	12.3645	NA	57
CGPLH641P_2	healthy	NA	Denmark	65	Male	24.432	NA	58
CGPLH1004P	healthy	NA	Netherlands	61	Male	6.2425	NA	58
CGPLH1005P	healthy	NA	Netherlands	54	Male	8.5745	NA	58
CGPLH1008P	healthy	NA	Netherlands	66	Male	19.1175	NA	58
CGPLH1009P	healthy	NA	Netherlands	54	Female	8.678	NA	58
CGPLH743P_1	healthy	NA	Denmark	70	Male	56.976	NA	58
CGPLH744P_1	healthy	NA	Denmark	53	Female	23.623	NA	58
CGPLH647P_2	healthy	NA	Denmark	52	Female	19.5935	NA	59
CGPLH683P_1	healthy	NA	Denmark	73	Male	140.848	NA	59
CGPLH985P	healthy	NA	Netherlands	63	Female	36.1125	NA	59
CGPLH986P	healthy	NA	Netherlands	61	Male	28.5285	NA	59
CGPLH987P	healthy	NA	Netherlands	62	Male	56.4425	NA	59
CGPLH733P_1	healthy	NA	Denmark	50	Female	16.295	NA	60
CGPLH738P_1	healthy	NA	Denmark	50	Male	31.579	NA	60
CGPLH739P_1	healthy	NA	Denmark	50	Female	36.0405	NA	60
CGPLH988P	healthy	NA	Netherlands	52	Female	17.273	NA	60
CGPLH989P	healthy	NA	Netherlands	58	Female	12.931	NA	60
CGPLH990P	healthy	NA	Netherlands	63	Male	22.4775	NA	60
CGPLH740P_1	healthy	NA	Denmark	64	Female	45.5885	NA	61
CGPLH741P_1	healthy	NA	Denmark	58	Female	76.065	NA	61
CGPLH742P_1	healthy	NA	Denmark	75	Male	52.0595	NA	61
CGPLH991P	healthy	NA	Netherlands	66	Male	27.4735	NA	61
CGPLH992P	healthy	NA	Netherlands	63	Female	7.898	NA	61
CGPLH993P	healthy	NA	Netherlands	57	Female	37.438	NA	61
CGPLH745P_1	healthy	NA	Denmark	50	Female	21.786	NA	62
CGPLH746P_1	healthy	NA	Denmark	50	Male	16.8045	NA	62
CGPLH747P_1	healthy	NA	Denmark	62	Male	28.702	NA	62
CGPLH994P	healthy	NA	Netherlands	59	Male	27.963	NA	62
CGPLH995P	healthy	NA	Netherlands	53	Male	10.833	NA	62
CGPLH996P	healthy	NA	Netherlands	62	Male	18.443	NA	62
CGPLH1013P	healthy	NA	Netherlands	71	Male	43.185	NA	63
CGPLH1014P	healthy	NA	Netherlands	67	Male	34.334	NA	63
CGPLH1015P	healthy	NA	Netherlands	57	Male	8.4725	NA	63
CGPLH748P_1	healthy	NA	Denmark	59	Male	31.2005	NA	63
CGPLH749P_1	healthy	NA	Denmark	55	Female	59.9385	NA	63
CGPLH750P_1	healthy	NA	Denmark	50	Female	23.219	NA	63
CGPLH751P_1	healthy	NA	Denmark	72	Male	74.7895	NA	63
CGPLH752P_1	healthy	NA	Denmark	67	Female	31.434	NA	64
CGPLH753P_1	healthy	NA	Denmark	50	Female	16.8975	NA	64
CGPLH754P_1	healthy	NA	Denmark	56	Male	5.161	NA	64
CGPLH1016P	healthy	NA	Netherlands	68	Male	50.9355	NA	64
CGPLH1017P	healthy	NA	Netherlands	55	Male	22.7135	NA	64
CGPLH1018P	healthy	NA	Netherlands	57	Male	22.2825	NA	64
CGPLH755P_1	healthy	NA	Denmark	72	Male	20.964	NA	65
CGPLH756P_1	healthy	NA	Denmark	67	Female	14.7665	NA	65
CGPLH757P_1	healthy	NA	Denmark	67	Female	25.745	NA	65
CGPLH758P_1	healthy	NA	Denmark	50	Female	59.514	NA	65
CGPLH1006P	healthy	NA	Netherlands	51	Female	13.2155	NA	65
CGPLH1007P	healthy	NA	Netherlands	68	Female	19.13	NA	65
CGPLH1010P	healthy	NA	Netherlands	54	Female	19.1175	NA	65
CGPLH1011P	healthy	NA	Netherlands	65	Male	8.678	NA	65
CGPLH759P_1	healthy	NA	Denmark	63	Male	33.736	NA	66
CGPLH760P_1	healthy	NA	Denmark	58	Male	31.155	NA	66
CGPLH761P_1	healthy	NA	Denmark	50	Male	38.335	NA	66
CGPLH997P	healthy	NA	Denmark	59	Male	48.761	NA	66
CGPLH998P	healthy	NA	Denmark	51	Female	5.827	NA	66
CGPLH1012P	healthy	NA	Denmark	61	Male	125	NA	66
CGPLH889P	healthy	NA	Netherlands	53	Male	35.141	NA	67
CGPLH890P	healthy	NA	Netherlands	67	Male	13.029	NA	67
CGPLH891P	healthy	NA	Netherlands	54	Male	17.846	NA	67
CGPLH892P	healthy	NA	Netherlands	57	Male	19.405	NA	67
CGPLH893P	healthy	NA	Netherlands	53	Male	24.576	NA	67
CGPLH685P_1	healthy	NA	Denmark	58	Female	45.361	NA	67
CGPLH686P_1	healthy	NA	Denmark	66	Male	110.243	NA	67
CGPLH687P_1	healthy	NA	Denmark	50	Male	96.1285	NA	67
CGPLLU231P	cancer	III	BioIVT	68	Male	31.413	micropapillary	67
CGPLLU232P	cancer	I	BioIVT	49	Female	21.874	Large cell	67
CGPLLU233P	cancer	III	BioIVT	57	Female	45.8135	squamous	67
CGPLLU234P	cancer	I	BioIVT	51	Male	9.9255	solid	67
CGPLLU241P	cancer	II	BioIVT	67	Male	17.1865	Large cell	67
CGPLH1019P	healthy	NA	Netherlands	57	Male	26.0075	NA	68
CGPLH1020P	healthy	NA	Netherlands	56	Female	24.6545	NA	68
CGPLH1021P	healthy	NA	Netherlands	56	Female	48.785	NA	68
CGPLH1022P	healthy	NA	Netherlands	56	Female	51.613	NA	68
CGPLH762P_1	healthy	NA	Denmark	55	Female	39.2265	NA	68
CGPLH763P_1	healthy	NA	Denmark	57	Male	25.178	NA	68
CGPLH765P_1	healthy	NA	Denmark	52	Female	37.1835	NA	69
CGPLH766P_1	healthy	NA	Denmark	62	Male	97.57	NA	69
CGPLH767P_1	healthy	NA	Denmark	51	Male	18.21	NA	69
CGPLH1023P	healthy	NA	Netherlands	51	Female	33.0475	NA	69
CGPLH1024P	healthy	NA	Netherlands	63	Female	37.113	NA	69
CGPLH1025P	healthy	NA	Netherlands	64	Female	36.182	NA	69
CGPLH1027P	healthy	NA	Netherlands	64	Female	43.8885	NA	70
CGPLH1028P	healthy	NA	Netherlands	55	Male	26.7965	NA	70
CGPLH768P_1	healthy	NA	Denmark	60	Male	48.0565	NA	70
CGPLH769P_1	healthy	NA	Denmark	51	Male	40.673	NA	70
CGPLH894P	healthy	NA	Netherlands	65	Male	14.672	NA	71
CGPLH895P	healthy	NA	Netherlands	59	Male	114.862	NA	71
CGPLH897P	healthy	NA	Netherlands	67	Female	47.578	NA	71
CGPLH899P	healthy	NA	Netherlands	67	Male	23.9655	NA	71
CGPLH901P	healthy	NA	Netherlands	74	Female	11.393	NA	71
CGPLH688P_1	healthy	NA	Denmark	51	Male	78.0585	NA	71
CGPLH689P_1	healthy	NA	Denmark	51	Female	65.8465	NA	71
CGPLH690P_1	healthy	NA	Denmark	63	Male	69.6735	NA	71
CGPLH691P_1	healthy	NA	Denmark	61	Male	32.6615	NA	71
CGPLH692P_1	healthy	NA	Denmark	67	Male	54.2075	NA	71
CGPLLU247P	cancer	I	BioIVT	65	Female	125	acinar	71
CGPLLU248P	cancer	I	BioIVT	60	Male	48.2445	solid	71
CGPLLU249P	cancer	I	BioIVT	61	Male	24.4075	micropapillary	71
CGPLLU250P	cancer	I	BioIVT	58	Male	125	micropapillary	71
CGPLLU251P	cancer	II	BioIVT	56	Male	125	papillary	71
CGPLH902P	healthy	NA	Netherlands	58	Female	32.5165	NA	72
CGPLH903P	healthy	NA	Netherlands	60	Female	14.1575	NA	72
CGPLH904P	healthy	NA	Netherlands	66	Female	40.6905	NA	72
CGPLH905P	healthy	NA	Netherlands	62	Male	87.0465	NA	72
CGPLH906P	healthy	NA	Netherlands	58	Male	13.482	NA	72
CGPLH693P_1	healthy	NA	Denmark	75	Male	20.345	NA	72
CGPLH694P_1	healthy	NA	Denmark	51	Female	32.7375	NA	72
CGPLH695P_1	healthy	NA	Denmark	61	Female	28.1795	NA	72
CGPLH696P_1	healthy	NA	Denmark	50	Male	18.62	NA	72
CGPLH697P_1	healthy	NA	Denmark	52	Male	13.5655	NA	72
CGPLLU253P	cancer	II	BioIVT	54	Female	27.866	papillary	72
CGPLLU26P	cancer	I	BioIVT	56	Male	57.383	solid	72
CGPLLU28P	cancer	I	BioIVT	38	Male	125	squamous	72
CGPLH907P	healthy	NA	Netherlands	59	Female	17.651	NA	73
CGPLH908P	healthy	NA	Netherlands	59	Female	48.2065	NA	73
CGPLH909P	healthy	NA	Netherlands	59	Female	17.4635	NA	73
CGPLH910P	healthy	NA	Netherlands	74	Male	18.0795	NA	73
CGPLH911P	healthy	NA	Netherlands	61	Male	25.83	NA	73
CGPLH698P_1	healthy	NA	Denmark	70	Male	87.6005	NA	73
CGPLH699P_1	healthy	NA	Denmark	61	Female	24.758	NA	73
CGPLH700P_1	healthy	NA	Denmark	50	Female	14.8525	NA	73
CGPLH701P_1	healthy	NA	Denmark	54	Male	46.824	NA	73
CGPLH702P_1	healthy	NA	Denmark	75	Female	34.1355	NA	73
CGPLLU5P	cancer	II	BioIVT	73	Male	51.7755	squamous	73
CGPLLU4P	cancer	II	BioIVT	62	Male	50.9335	solid	73
CGPLLU30P	cancer	III	BioIVT	55	Male	125	squamous	73
CGPLH913P	healthy	NA	Netherlands	66	Female	21.1495	NA	74
CGPLH914P	healthy	NA	Netherlands	61	Female	19.1605	NA	74
CGPLH915P	healthy	NA	Netherlands	58	Female	21.003	NA	74
CGPLH917P	healthy	NA	Netherlands	55	Female	32.786	NA	74
CGPLH918P	healthy	NA	Netherlands	72	Female	73.1315	NA	74
CGPLH704P_1	healthy	NA	Denmark	50	Female	125	NA	74
CGPLH705P_1	healthy	NA	Denmark	50	Male	28.246	NA	74
CGPLH706P_1	healthy	NA	Denmark	57	Female	33.2385	NA	74
CGPLH707P_1	healthy	NA	Denmark	50	Female	23.5355	NA	74
CGPLLU6P	cancer	I	BioIVT	76	Male	79.5945	Large cell	74
CGPLH919P	healthy	NA	Netherlands	53	Male	65.3765	NA	75
CGPLH920P	healthy	NA	Netherlands	68	Male	24.663	NA	75
CGPLH921P	healthy	NA	Netherlands	70	Female	15.9715	NA	75
CGPLH922P	healthy	NA	Netherlands	54	Female	11.402	NA	75
CGPLH923P	healthy	NA	Netherlands	52	Male	17.2165	NA	75
CGPLH708P_1	healthy	NA	Denmark	73	Female	36.514	NA	75
CGPLH709P_1	healthy	NA	Denmark	50	Male	34.028	NA	75
CGPLH710P_1	healthy	NA	Denmark	54	Female	51.4555	NA	75
CGPLH711P_1	healthy	NA	Denmark	50	Male	30.0315	NA	75
CGPLH712P_1	healthy	NA	Denmark	50	Female	89.326	NA	75
CGPLLU220P	cancer	II	BioIVT	57	Male	17.914	solid	75
CGPLLU221P	cancer	I	BioIVT	67	Female	70.0805	papillary	75
CGPLH655P_1	healthy	NA	Denmark	52	Female	20.6555	NA	76
CGPLH656P_1	healthy	NA	Denmark	61	Female	75.87	NA	76
CGPLH657P_1	healthy	NA	Denmark	51	Female	21.583	NA	76
CGPLH652P_1	healthy	NA	Denmark	54	Female	31.613	NA	76
CGPLH660P_1	healthy	NA	Denmark	50	Female	48.854	NA	76
CGPLH661P_1	healthy	NA	Denmark	50	Female	30.552	NA	76
CGPLH653P_1	healthy	NA	Denmark	50	Female	20.9985	NA	76
CGPLLU146P	cancer	II	BioIVT	58	Male	37.816	small cell/large cell	76

## Sheet: s5
Supplementary Data 5. Serum protein markers in the LUCAS cohort
Patient	IL-6 (pg/ml)	CEA (ng/ml)	CRP (mg/L)	YKL-40 (ng/ml)
CGPLLU272P	2.9	15	<10	40
CGPLLU273P	7.9	<5	10	135
CGPLLU274P	5.9	<5	<10	240
CGPLLU275P	7.7	<5	17	203
CGPLLU276P	11.9	<5	<10	188
CGPLLU277P	9.5	<5	<10	53
CGPLLU278P	4.1	<5	<10	84
CGPLLU279P	26	9	20	309
CGPLLU280P	2.6	14	15	56
CGPLLU281P	8.1	10	22	96
CGPLLU282P	4.3	<5	<10	112
CGPLLU283P	2.3	48	<10	203
CGPLLU284P	686	20	36	485
CGPLLU285P	1.2	<5	<10	66
CGPLLU286P	1.9	<5	<10	236
CGPLLU287P	3.5	<5	<10	88
CGPLLU288P	14.2	<5	<10	765
CGPLLU289P	2.8	<5	<10	120
CGPLLU290P	1.9	5	<10
CGPLLU291P	1	<5	<10	70
CGPLLU292P	4.3	<5	<10	105
CGPLLU293P	3.4	7	<10	198
CGPLLU294P	15.7	297	41	558
CGPLLU295P	2.8	<5	<10	26
CGPLLU296P	14.4	<5	10	235
CGPLLU297P	1.1	20	<10	54
CGPLLU298P	NA	<5	<10
CGPLLU299P	90.1	5	33	770
CGPLLU300P	1.4	<5	<10	224
CGPLLU301P	4.4	<5	<10	29
CGPLLU302P	8.2	<5	18	82
CGPLLU303P	5.3	<5	<10	145
CGPLLU304P	10.1	<5	<10	91
CGPLLU305P	2.9	<5	<10	154
CGPLLU306P	18.7	14	84	133
CGPLLU307P	22.4	<5	11	163
CGPLLU308P	2.9	<5	<10	59
CGPLLU309P	4.5	<5	10	168
CGPLLU310P	2.3	<5	<10	61
CGPLLU311P	6.3	19	18	284
CGPLLU312P	2.7	<5	<10	432
CGPLLU313P	NA	<5	27
CGPLLU314P	4.8	5	11	87
CGPLLU315P	16.8	<5	17	143
CGPLLU316P	5.2	<5	<10	156
CGPLLU317P	3.1	<5	<10	40
CGPLLU318P	21.8	<5	144	171
CGPLLU319P	11.8	<5	<10	118
CGPLLU320P	3.3	102	<10	68
CGPLLU321P	11.8	28	32	161
CGPLLU322P	2.1	<5	<10	53
CGPLLU323P	3.1	<5	<10	109
CGPLLU324P	3.9	<5	<10	46
CGPLLU325P	7.2	121	11	29
CGPLLU326P	1.7	<5	<10	68
CGPLLU327P	2.8	16	<10	197
CGPLLU328P	NA	<5	19
CGPLLU329P	2.8	<5	15	34
CGPLLU330P	1.7	<5	<10	46
CGPLLU331P	1.4	<5	<10	120
CGPLLU332P	10.3	<5	23	73
CGPLLU333P	14.6	<5	29	159
CGPLLU334P	265	6	40	123
CGPLLU335P	17.6	41	42	295
CGPLLU336P	4.2	22	<10	114
CGPLLU337P	0.84	<5	<10	308
CGPLLU338P	2.4	<5	<10	260
CGPLLU339P	2.7	<5	<10	68
CGPLLU340P	11.4	<5	<10	175
CGPLLU341P	16.7	<5	14	166
CGPLLU342P	5.2	8	<10	288
CGPLLU343P	20.3	482	33	123
CGPLLU344P	8.3	<5	11	150
CGPLLU345P	44.7	<5	25	472
CGPLLU346P	3	<5	<10	103
CGPLLU347P	11.5	<5	13	184
CGPLLU348P	67.6	<5	55	231
CGPLLU349P	9.2	17	18	197
CGPLLU350P	3.8	<5	<10	136
CGPLLU351P	1.02	<5	<10	166
CGPLLU352P	2.3	<5	<10	60
CGPLLU353P	16.2	<5	34	403
CGPLLU354P	2.1	<5	<10	86
CGPLLU355P	7.6	<5	<10	220
CGPLLU356P	6.7	<5	11	100
CGPLLU357P	4.1	12	<10	1475
CGPLLU358P	3.1	<5	<10	60
CGPLLU359P	4.9	<5	<10	69
CGPLLU360P	39	5	<10	138
CGPLLU361P	4.1	<5	<10	273
CGPLLU362P	6.5	6	<10	1365
CGPLLU363P	10.1	<5	<10	183
CGPLLU364P	3.5	<5	11	35
CGPLLU365P	1.6	<5	<10	83
CGPLLU366P	42.8	<5	66	260
CGPLLU367P	3.2	<5	<10	120
CGPLLU368P	7.9	12	16	283
CGPLLU369P	10	8	27	96
CGPLLU370P	2.1	<5	<10	58
CGPLLU371P	2.3	7	<10	76
CGPLLU372P	2.9	<5	<10	120
CGPLLU373P	21	<5	28	125
CGPLLU374P	4	9	<10	276
CGPLLU375P	1076	<5	353	1110
CGPLLU376P	3.3	<5	<10	53
CGPLLU377P	59	<5	<10	173
CGPLLU378P	23	7	84	120
CGPLLU379P	1.8	<5	<10	277
CGPLLU380P	1.5	<5	<10	106
CGPLLU381P	0.8	<5	<10	23
CGPLLU382P	1.99	<5	<10	85
CGPLLU383P	12.4	<5	22	92
CGPLLU384P	9.2	61	<10	209
CGPLLU385P	0.7	<5	21	102
CGPLLU386P	1.2	<5	<10	25
CGPLLU387P	1	<5	<10	36
CGPLLU388P	20.3	<5	144	282
CGPLLU389P	2.2	<5	<10	100
CGPLLU390P	72.5	<5	83	844
CGPLLU391P	1.6	<5	<10	53
CGPLLU392P	9.7	<5	26	299
CGPLLU393P	0.54	<5	<10	29
CGPLLU394P	2.72	<5	<10	55
CGPLLU395P	25	<5	32	240
CGPLLU396P	0.98	<5	<10	46
CGPLLU397P	1.38	13	<10	102
CGPLLU398P	1.31	10	<10	87
CGPLLU399P	13.2	6	<10	17038
CGPLLU400P	16.3	<5	12	154
CGPLLU401P	4.9	9	<10	340
CGPLLU402P	2.8	<5	<10	44
CGPLLU403P	17.8	93	14	366
CGPLLU404P	13.6	15	36	173
CGPLLU405P	2.7	<5	<10	34
CGPLLU406P	1.2	<5	<10	36
CGPLLU407P	2.6	<5	<10	275
CGPLLU408P	1	178	33	68
CGPLLU409P	1.1	<5	<10	297
CGPLLU410P	1.8	9	<10	94
CGPLLU411P	3.9	<5	<10	71
CGPLLU412P	13.9	9	27	100
CGPLLU413P	15	<5	19	295
CGPLLU414P	17.9	22	39	226
CGPLLU415P	2.3	<5	<10	142
CGPLLU416P	0.8	<5	<10	132
CGPLLU417P	3.7	<5	<10	101
CGPLLU418P	18.7	11	42	47
CGPLLU419P	1.6	<5	<10	40
CGPLLU420P	2.5	<5	<10	415
CGPLLU421P	2.5	<5	<10	41
CGPLLU422P	1.3	<5	<10	251
CGPLLU423P	0.6	<5	<10	153
CGPLLU424P	2.7	<5	<10	126
CGPLLU425P	1.2	5	<10	57
CGPLLU426P	5.7	<5	<10	105
CGPLLU427P	4.8	26	<10	275
CGPLLU428P	6	<5	<10	201
CGPLLU429P	8.7	<5	13	525
CGPLLU430P	7.6	5	16	209
CGPLLU431P	9.6	<5	36	153
CGPLLU432P	4.8	5	14	88
CGPLLU433P	3.6	<5	21	410
CGPLLU434P	33.6	<5	25	280
CGPLLU435P	0.93	<5	<10	31
CGPLLU436P	8.1	<5	<10	71
CGPLLU437P	6.3	42	<10	583
CGPLLU438P	14.4	<5	45	161
CGPLLU439P	2.5	788	<10	167
CGPLLU440P	5.5	5	14	110
CGPLLU441P	8.6	6	<10	156
CGPLLU442P	2.2	<5	<10	159
CGPLLU443P	5.4	<5	<10	283
CGPLLU444P	6.7	<5	<10	32
CGPLLU445P	1.7	<5	<10	56
CGPLLU446P	1.5	<5	<10	73
CGPLLU447P	3.8	<5	<10	517
CGPLLU448P	7.2	<5	36	205
CGPLLU449P	18.9	7	13	847
CGPLLU450P	4.1	<5	<10	21
CGPLLU451P	3.2	<5	<10	30
CGPLLU452P	700	313	42	492
CGPLLU453P	1.5	<5	<10	15
CGPLLU454P	2.5	<5	<10	49
CGPLLU455P	2.3	<5	<10	55
CGPLLU456P	35.8	<5	40	127
CGPLLU457P	11.9	<5	18	101
CGPLLU458P	32.1	48	50	118
CGPLLU459P	30.5	<5	84	603
CGPLLU460P	2.3	<5	11	38
CGPLLU461P	9.4	<5	23	234
CGPLLU462P	1.7	<5	<10	56
CGPLLU463P	4.6	<5	<10	87
CGPLLU464P	4.1	32	45	94
CGPLLU465P	5.6	<5	<10	90
CGPLLU466P	6.8	<5	13	111
CGPLLU467P	15.9	<5	15	163
CGPLLU468P	2.8	<5	24	114
CGPLLU469P	3.8	176	<10	153
CGPLLU470P	4.5	7	<10	155
CGPLLU471P	2.4	<5	<10	72
CGPLLU472P	3.2	10	<10	70
CGPLLU473P	5.2	117	<10	114
CGPLLU474P	6.8	<5	10	178
CGPLLU475P	1.1	<5	<10	38
CGPLLU476P	2.1	<5	19	59
CGPLLU477P	27.6	5	151	217
CGPLLU478P	4.2	<5	20	75
CGPLLU479P	2.1	<5	<10	65
CGPLLU480P	10.4	<5	<10	233
CGPLLU481P	5.6	<5	<10	38
CGPLLU482P	8.4	18	40	530
CGPLLU483P	81.3	<5	83	726
CGPLLU484P	1	6	<10	33
CGPLLU485P	3.2	<5	<10	45
CGPLLU486P	1.9	<5	<10	160
CGPLLU487P	31.9	36	<10	62
CGPLLU488P	3.9	6	11	66
CGPLLU489P	10.3	<5	12	89
CGPLLU490P	2.1	7	11	1051
CGPLLU491P	13.9	5	20	276
CGPLLU492P	5.5	<5	<10	135
CGPLLU493P	8.9	<5	<10	90
CGPLLU494P	3.9	18	<10	97
CGPLLU495P	8.9	<5	<10	76
CGPLLU496P	21.5	<5	124	163
CGPLLU497P	3.2	<5	<10	152
CGPLLU498P	1.1	6	<10	78
CGPLLU499P	3.4	<5	<10	197
CGPLLU500P	78.7	14	71	1544
CGPLLU501P	110	65	33	206
CGPLLU502P	3.8	<5	<10	113
CGPLLU503P	22.3	<5	32	184
CGPLLU504P	6.4	37	22	276
CGPLLU505P	19.3	5830	35	1339
CGPLLU506P	16	<5	10	121
CGPLLU507P	5	<5	<10	61
CGPLLU508P	3.8	<5	<10	53
CGPLLU509P	3.2	<5	<10	118
CGPLLU510P	5.2	<5	<10	116
CGPLLU511P	5.4	<5	<10	553
CGPLLU512P	2.4	<5	<10	103
CGPLLU513P	2.6	<5	<10	67
CGPLLU514P	6.8	<5	11	88
CGPLLU515P	1.9	<5	<10	58
CGPLLU516P	22.5	154	84	226
CGPLLU517P	4.8	<5	<10	71
CGPLLU518P	19.7	29	84	662
CGPLLU519P	5.5	<5	40	77
CGPLLU520P	0.95	<5	<10	38
CGPLLU521P	1.3	<5	<10	47
CGPLLU522P	1.3	<5	<10	82
CGPLLU523P	1.9	<5	<10	37
CGPLLU524P	5.7	<5	12	111
CGPLLU525P	2.9	<5	<10	94
CGPLLU526P	22.3	<5	39	280
CGPLLU527P	46.1	<5	55	266
CGPLLU528P	3.9	<5	<10	105
CGPLLU529P	45.6	<5	295	951
CGPLLU530P	10.7	<5	<10	106
CGPLLU531P	16.7	64	12	243
CGPLLU532P	2.1	<5	<10	101
CGPLLU533P	3.2	5	<10	81
CGPLLU534P	2.5	<5	11	43
CGPLLU535P	3.2	<5	<10	70
CGPLLU536P	5.2	<5	<10	36
CGPLLU537P	3.7	7	<10	468
CGPLLU538P	5	9	<10	377
CGPLLU539P	3.3	<5	<10	243
CGPLLU540P	4.9	<5	<10	136
CGPLLU541P	3	<5	<10	110
CGPLLU542P	13.3	<5	<10	145
CGPLLU543P	18.5	377	37	274
CGPLLU544P	2.1	7	<10	99
CGPLLU545P	3.4	<5	<10	83
CGPLLU546P	394	<5	44	389
CGPLLU547P	8.5	6	10	290
CGPLLU548P	5.7	<5	<10	111
CGPLLU549P	13	<5	18	81
CGPLLU550P	1.3	<5	<10	466
CGPLLU551P	1.5	<5	16	212
CGPLLU552P	115.2	11	12	107
CGPLLU553P	3	8	19	116
CGPLLU554P	1.8	<5	<10	95
CGPLLU555P	5.5	6	10	175
CGPLLU556P	3.3	<5	<10	391
CGPLLU557P	1	<5	<10	94
CGPLLU558P	NA	<5	<10
CGPLLU559P	6	25	<10	183
CGPLLU560P	1.9	<5	21	45
CGPLLU561P	24.1	13	29	876
CGPLLU562P	2.5	<5	<10	206
CGPLLU563P	0.6	<5	<10	46
CGPLLU564P	28.1	<5	<10	27
CGPLLU565P	14.9	8	30	104
CGPLLU566P	22.5	99	29	259
CGPLLU567P	13.2	<5	<10	125
CGPLLU568P	33.4	<5	19	60
CGPLLU569P	1.5	<5	<10	51
CGPLLU570P	2.2	<5	<10	92
CGPLLU571P	10	12	34	128
CGPLLU572P	4.8	<5	27	61
CGPLLU573P	2.7	<5	<10	58
CGPLLU574P	1.6	<5	<10	109
CGPLLU575P	0.7	<5	<10	51
CGPLLU576P	2	<5	<10	67
CGPLLU577P	44.1	<5	50	93
CGPLLU578P	4.3	196	13	250
CGPLLU579P	0.7	<5	<10	51
CGPLLU580P	0.87	<5	<10	67
CGPLLU581P	2.18	<5	<10	167
CGPLLU582P	2	<5	<10	37
CGPLLU583P	0.78	<5	<10	50
CGPLLU584P	3.6	<5	<10	239
CGPLLU585P	3.9	11	<10	189
CGPLLU586P	4	<5	21	249
CGPLLU587P	9.7	<5	21	957
CGPLLU588P	7.7	12	<10	218
CGPLLU589P	1.9	8	<10	390
CGPLLU590P	1.6	<5	28	219
CGPLLU591P	20.6	<5	12	591
CGPLLU592P	NA	<5	<10
CGPLLU593P	0.81	<5	<10	142
CGPLLU594P	6.96	13	<10	163
CGPLLU595P	5.3	<5	<10	68
CGPLLU596P	2.7	<5	<10	49
CGPLLU597P	3.9	<5	<10	398
CGPLLU598P	3.8	<5	<10	43
CGPLLU599P	168	19	24	672
CGPLLU600P	3.9	5	<10	180
CGPLLU601P	0.4	<5	<10	67
CGPLLU602P	1.9	<5	<10	114
CGPLLU603P	1.6	5	<10	69
CGPLLU604P	5.7	<5	<10	520
CGPLLU605P	4.1	<5	<10	48
CGPLLU606P	792	8	68	259
CGPLLU607P	1.1	<5	<10	57
CGPLLU608P	17.3	<5	41	81
CGPLLU609P	766	<5	15	101
CGPLLU610P	1.7	<5	<10	81
CGPLLU611P	15.1	<5	22	209
CGPLLU612P	12.4	<5	29	187
CGPLLU613P	5.5	<5	14	137
CGPLLU614P	2.6	<5	<10	162
CGPLLU615P	2.7	<5	<10	180
CGPLLU616P	1.1	71	13	98
CGPLLU617P	13.4	<5	<10	421
CGPLLU618P	1.4	<5	<10	167
CGPLLU619P	NA	<5	<10
CGPLLU620P	4.5	6	<10	86
CGPLLU621P	19.4	<5	<10	69
CGPLLU622P	4.1	78	13	270
CGPLLU623P	3	<5	<10	61
CGPLLU624P	2.1	<5	<10	110
CGPLLU625P	9.3	<5	31	124
CGPLLU626P	2.1	<5	<10	134
CGPLLU627P	608	155	198	88
CGPLLU628P	12.8	<5	28	137
CGPLLU629P	145	<5	45	97
CGPLLU630P	1.8	<5	<10	306
CGPLLU631P	5.5	<5	<10	452
CGPLLU632P	3.6	<5	<10	181
CGPLLU633P	6.7	<5	75	99
CGPLLU634P	7.1	<5	<10	105
CGPLLU635P	46.9	<5	363	236
CGPLLU636P	11.1	<5	24	144
CGPLLU637P	14.8	<5	29	463
CGPLLU638P	103.8	<5	187	260
CGPLLU639P	13.6	<5	66	486

## Sheet: s6
Supplementary Data 6. DELFI score and survival analysis in the LUCAS cohort
Patient ID	Survival status	Days alive	Histology	Stage	1st line Oncological treatment	DELFI score	DELFI status
CGPLLU397P	1	1059	SCLC	I	Surgery	0.0990366	0
CGPLLU607P	1	1640	Adenocarcinoma	I	Surgery	0.533453	1
CGPLLU637P	1	101	Squamous	IV	Palliative Chemotherapy/Radiation	0.822662	1
CGPLLU538P	1	1228	Adenocarcinoma	IV	Palliative Chemotherapy/Radiation	0.23895	0
CGPLLU349P	1	754	Adenocarcinoma	III	Chemotherapy/Radiation with curative intent	0.19982	0
CGPLLU369P	1	542	Adenocarcinoma	IV	Chemotherapy/Radiation with curative intent	0.548444	1
CGPLLU336P	1	723	Adenocarcinoma	III	Surgery	0.479654	0
CGPLLU435P	0	2710	Adenocarcinoma	I	Surgery	0.311196	0
CGPLLU398P	1	238	Adenocarcinoma	IV	Chemotherapy/Radiation with curative intent	0.632052	1
CGPLLU629P	1	91	Adenocarcinoma	IV	Palliative Chemotherapy/Radiation	0.029739	0
CGPLLU559P	1	283	Adenocarcinoma	IV	Surgery+adjuvant treatment	0.458188	0
CGPLLU611P	1	245	Adenocarcinoma	IV	Surgery	0.158892	0
CGPLLU314P	0	2766	Adenocarcinoma	IV	Chemotherapy/Radiation with curative intent	0.0986743	0
CGPLLU323P	0	2760	Squamous	I	Surgery	0.0975877	0
CGPLLU488P	1	660	Adenocarcinoma	III	Palliative Chemotherapy/Radiation	0.286574	0
CGPLLU283P	1	425	Adenocarcinoma	IV	Palliative Chemotherapy/Radiation	0.749498	1
CGPLLU373P	1	228	Squamous	III	Palliative Chemotherapy/Radiation	0.277712	0
CGPLLU606P	1	1076	Adenocarcinoma	III	Palliative Chemotherapy/Radiation	0.482355	0
CGPLLU290P	0	2774	Adenocarcinoma	I	Surgery	0.234243	0
CGPLLU578P	1	277	Adenocarcinoma	III	Chemotherapy/Radiation with curative intent	0.65883	1
CGPLLU584P	0	2617	Adenocarcinoma	I	Surgery	0.512387	1
CGPLLU375P	1	21	Adenocarcinoma	IV	No treatment	0.143686	0
CGPLLU400P	1	575	Adenocarcinoma	IV	Palliative Chemotherapy/Radiation	0.204565	0
CGPLLU467P	0	2695	Squamous	II	Chemotherapy/Radiation with curative intent	0.694009	1
CGPLLU443P	0	2704	Adenocarcinoma	II	Surgery	0.293441	0
CGPLLU333P	0	2757	Squamous	III	Surgery+adjuvant treatment	0.564451	1
CGPLLU301P	0	2771	Adenocarcinoma	III	Chemotherapy/Radiation with curative intent	0.298852	0
CGPLLU633P	0	2561	Adenocarcinoma	III	Surgery+adjuvant treatment	0.0817482	0
CGPLLU569P	0	2625	Squamous	I	Surgery	0.675361	1
CGPLLU316P	1	734	Squamous	III	Chemotherapy/Radiation with curative intent	0.503382	1
CGPLLU409P	0	2722	Adenocarcinoma	IV	Chemotherapy/Radiation with curative intent	0.359992	0
CGPLLU585P	1	868	Adenocarcinoma	III	Chemotherapy/Radiation with curative intent	0.678103	1
CGPLLU341P	1	1481	Squamous	I	Surgery	0.431793	0
CGPLLU410P	1	2254	Adenocarcinoma	II	Surgery	0.189878	0
CGPLLU464P	1	249	Adenocarcinoma	IV	Palliative Chemotherapy/Radiation	0.590898	1
CGPLLU325P	1	296	Adenocarcinoma	III	Chemotherapy/Radiation with curative intent	0.708286	1
CGPLLU638P	1	26	Adenocarcinoma	IV	Palliative Chemotherapy/Radiation	0.97837	1
CGPLLU376P	1	1563	Adenocarcinoma	I	Surgery	0.604299	1
CGPLLU437P	1	514	Adenocarcinoma	IV	Palliative Chemotherapy/Radiation	0.345887	0
CGPLLU366P	1	377	Squamous	IV	Palliative Chemotherapy/Radiation	0.315862	0
CGPLLU307P	1	39	Adenocarcinoma	II	Surgery	0.790623	1
CGPLLU441P	1	453	Adenocarcinoma	IV	Palliative Chemotherapy/Radiation	0.585799	1
CGPLLU311P	1	305	Adenocarcinoma	IV	Palliative Chemotherapy/Radiation	0.727061	1
CGPLLU587P	1	20	Adenocarcinoma	IV	No treatment	0.927943	1
CGPLLU639P	1	50	Adenocarcinoma	IV	No treatment	0.953926	1
CGPLLU449P	1	184	Squamous	II	Palliative Chemotherapy/Radiation	0.74618	1
CGPLLU384P	1	358	Adenocarcinoma	IV	Palliative Chemotherapy/Radiation	0.799066	1
CGPLLU544P	0	2634	Squamous	III	Chemotherapy/Radiation with curative intent	0.69688	1
CGPLLU468P	1	38	Adenocarcinoma	IV	Palliative Chemotherapy/Radiation	0.689594	1
CGPLLU506P	1	364	Squamous	III	Chemotherapy/Radiation with curative intent	0.965122	1
CGPLLU550P	1	71	Adenocarcinoma	IV	Palliative Chemotherapy/Radiation	0.926617	1
CGPLLU302P	1	2373	Squamous	III	Surgery+adjuvant treatment	0.899927	1
CGPLLU320P	1	78	Adenocarcinoma	IV	Palliative Chemotherapy/Radiation	0.562391	1
CGPLLU543P	1	164	Adenocarcinoma	IV	Palliative Chemotherapy/Radiation	1	1
CGPLLU628P	1	313	Squamous	IV	Palliative Chemotherapy/Radiation	0.997967	1
CGPLLU403P	0	2724	Adenocarcinoma	III	Surgery+adjuvant treatment	0.975395	1
CGPLLU343P	1	573	SCLC	III	Chemotherapy/Radiation with curative intent	0.999768	1
CGPLLU284P	1	97	Adenocarcinoma	IV	Palliative Chemotherapy/Radiation	1	1
CGPLLU388P	1	23	Squamous	IV	No treatment	0.997907	1
CGPLLU616P	1	157	Adenocarcinoma	IV	Palliative Chemotherapy/Radiation	0.995643	1
CGPLLU516P	1	447	Adenocarcinoma	IV	Palliative Chemotherapy/Radiation	0.99998	1
CGPLLU281P	1	563	Squamous	III	Chemotherapy/Radiation with curative intent	0.913986	1
CGPLLU566P	1	201	Squamous	IV	Palliative Chemotherapy/Radiation	0.999271	1
CGPLLU414P	1	805	Adenocarcinoma	III	Palliative Chemotherapy/Radiation	0.999542	1
CGPLLU504P	1	644	Adenocarcinoma	III	Chemotherapy/Radiation with curative intent	0.999729	1
CGPLLU452P	1	31	Adenocarcinoma	IV	No treatment	0.98822	1
CGPLLU505P	1	11	Adenocarcinoma	IV	No treatment	1	1
CGPLLU344P	1	291	Squamous	III	Palliative Chemotherapy/Radiation	1	1
CGPLLU622P	0	2575	Squamous	II	Surgery	0.999358	1
CGPLLU408P	1	110	Adenocarcinoma	IV	Palliative Chemotherapy/Radiation	0.999983	1
CGPLLU477P	1	50	Adenocarcinoma	IV	Palliative Chemotherapy/Radiation	0.999975	1
CGPLLU392P	1	70	Squamous	IV	Palliative Chemotherapy/Radiation	1	1
CGPLLU594P	1	550	SCLC	III	Palliative Chemotherapy/Radiation	1	1
CGPLLU327P	0	2758	SCLC	III	Chemotherapy/Radiation with curative intent	0.992746	1
CGPLLU424P	1	1171	Squamous	III	Chemotherapy/Radiation with curative intent	1	1
CGPLLU294P	1	56	Adenocarcinoma	IV	Palliative Chemotherapy/Radiation	1	1
CGPLLU426P	1	603	SCLC	III	Palliative Chemotherapy/Radiation	1	1
CGPLLU469P	1	28	Adenocarcinoma	IV	Palliative Chemotherapy/Radiation	1	1
CGPLLU588P	1	24	SCLC	IV	No treatment	1	1
CGPLLU439P	1	88	Adenocarcinoma	IV	No treatment	1	1
CGPLLU458P	1	281	SCLC	III	Palliative Chemotherapy/Radiation	1	1
CGPLLU473P	1	300	SCLC	IV	Palliative Chemotherapy/Radiation	0.999991	1
CGPLLU457P	0	2701	SCLC	III	Chemotherapy/Radiation with curative intent	0.985631	1
CGPLLU306P	1	52	Adenocarcinoma	IV	Palliative Chemotherapy/Radiation	1	1
CGPLLU531P	1	27	SCLC	IV	No treatment	1	1
CGPLLU378P	1	52	Squamous	IV	No treatment	0.99992	1
CGPLLU518P	1	78	Squamous	III	Palliative Chemotherapy/Radiation	1	1
CGPLLU480P	1	72	Squamous	IV	No treatment	1	1
CGPLLU456P	1	42	Squamous	III	No treatment	1	1
CGPLLU335P	1	231	Squamous	IV	Palliative Chemotherapy/Radiation	1	1
CGPLLU501P	1	1504	Adenocarcinoma	IV	Palliative Chemotherapy/Radiation	1	1
CGPLLU313P	1	28	Adenocarcinoma	IV	Palliative Chemotherapy/Radiation	1	1
CGPLLU404P	1	299	SCLC	IV	Palliative Chemotherapy/Radiation	1	1
CGPLLU321P	1	606	Squamous	III	Palliative Chemotherapy/Radiation	0.265	0
CGPLLU533P	1	1519	Adenocarcinoma	I	Chemotherapy/Radiation with curative intent	0.631	1

## Sheet: s7
Supplementary Data 7. Detection of recurrent cancer in patients with prior history of cancer and no evidence of recurrent disease at baseline
Patient	Patient type	Prior cancer type	Future cancer type	Time from blood draw to recurrent tumor diagnosis	Years	Time from prior cancer to recurrent tumor diagnosis	Years	Recurrence status	DELFI status	DELFI score
CGPLLU417P	no lung cancer, other cancer	pharyngeal cancer, operated	pharyngeal cancer	2374	6.50411	2381	6.52329	1	1	1
CGPLLU552P	no lung cancer, later lung cancer	tonsil cancer, operated	lingual cancer	1246	3.4137	2143	5.87123	1	1	0.65318
CGPLLU557P	no lung cancer, other cancer	malignant melanoma operated	malignant melanoma	42	0.115068	70	0.191781	1	1	0.977771
CGPLLU471P	no lung cancer, other cancer	malignant melanoma operated	NA	2693	7.37808	4571	12.5233	0	1	0.509841
CGPLLU357P	no lung cancer, other cancer	sigmoidal cancer	sigmoidal cancer recurrent	1599	4.38082	2869	7.86027	1	0	0.240928
CGPLLU517P	no lung cancer, other cancer	thyroid cancer operated	thyroid cancer recurrence (papillary adeno)	63	0.172603	2571	7.04384	1	0	0.24143
CGPLLU285P	no lung cancer, other cancer	uterine cancer in situ, operated	NA	2778	7.61096	12010	32.9041	0	0	0.201335
CGPLLU292P	no lung cancer, other cancer	Superficial spreading malignant melanoma, operated	NA	2773	7.59726	2920	8	0	0	0.118488
CGPLLU326P	no lung cancer, other cancer	uterine cancer in situ, operated	NA	2759	7.5589	13756	37.6877	0	0	0.0570129
CGPLLU345P	no lung cancer, other cancer	laryngeal cancer,operated	NA	2750	7.53425	6951	19.0438	0	0	0.064537
CGPLLU365P	no lung cancer, other cancer	hodgkins lymphoma	NA	2738	7.50137	6671	18.2767	0	0	0.0578921
CGPLLU450P	no lung cancer, other cancer	diffuse large b cell lymphoma	NA	2703	7.40548	4314	11.8192	0	0	0.315146
CGPLLU493P	no lung cancer, other cancer	bladder cancer operated	NA	2672	7.32055	5327	14.5945	0	0	0.0509062
CGPLLU536P	no lung cancer, other cancer	colon cancer operated adeno	NA	2641	7.23562	2665	7.30137	0	0	0.169912
CGPLLU545P	no lung cancer, other cancer	breast cancer operated	NA	2632	7.21096	11741	32.1671	0	0	0.130951
CGPLLU554P	no lung cancer, other cancer	testicular cancer operated	NA	2631	7.20822	2851	7.81096	0	0	0.0662453
CGPLLU562P	no lung cancer, other cancer	prostate cancer adeno	NA	2627	7.19726	3855	10.5616	0	0	0.31417
CGPLLU563P	no lung cancer, other cancer	hodgkins lymphoma	NA	2626	7.19452	9913	27.1589	0	0	0.307176
CGPLLU575P	no lung cancer, other cancer	Padget's disease of the nipple	NA	2623	7.1863	2672	7.32055	0	0	0.0522376
CGPLLU601P	no lung cancer, other cancer	breast cancer operated	NA	2604	7.13425	3911	10.7151	0	0	0.105789
CGPLLU614P	no lung cancer, other cancer	breast cancer operated	NA	2595	7.10959	4719	12.9288	0	0	0.232551
CGPLLU620P	no lung cancer, other cancer	breast cancer operated	NA	2583	7.07671	7566	20.7288	0	0	0.211142
CGPLLU293P	no lung cancer, other cancer	breast cancer operated	NA	2336	6.4	10995	30.1233	0	0	0.294576
CGPLLU600P	no lung cancer, other cancer	bladder cancer operated	NA	1160	3.17808	2394	6.5589	0	0	0.204831
CGPLLU319P	no lung cancer, other cancer	prostate cancer operated	NA	2718	7.44658	4488	12.2959	0	0	0.227503

## Sheet: s8
Supplementary Data 8. Detection of cancer in the LUCAS cohort after baseline assessment
Patient	Delfi score	CEA	Sex	Age		Prior cancer			Later cancer			Follow up
						Days from blood sample	Diagnosis		Days from blood sample	Diagnosis		Patient status	Days to follow up	Cause of death
CGPLLU613P	1	<5	Male	66.8337		-	NA		33	B cell lymphoma		Alive	2596	NA
CGPLLU522P	0.999476	<5	Female	87.0527		-	NA		481	Chronic lymphocytic leukemia		Deceased	1370	lung cancer
CGPLLU552P	0.65318	11	Male	56.282		-897	tonsil cancer, operated		91, 1246	NSCLC , lingual cancer		Deceased	1286	lingual cancer disseminated
CGPLLU503P	0.502275	<5	Male	65.4538		-	NA		602	diffuse large b cell lymphoma		Deceased	686	Lymphoma

## Sheet: s9
Supplementary Data 9. Modelling of DELFI performance as a prescreening method to LDCT in a theoritical population
Prior predictive distributions							Definitions
method_study	statistic	0.5	0.025	0.975			variable	description
LDCT,LUCAS	acc	0.58	0.49	0.68			acc	Accuracy
LDCT,NLST	acc	0.73	0.7	0.76			err	Error rate (1-accuracy)
DELFI,LDCT,LUCAS	acc	0.8	0.72	0.87			FN	False negatives: (P - TP)
DELFImulti,LDCT,LUCAS	acc	0.8	0.72	0.87			fnr	False negative rate
DELFI,LUCAS	acc	0.7	0.61	0.79			FP	False positives: Pr(test + | y=0)
DELFImulti,LUCAS	acc	0.7	0.61	0.78			fpr	False positive rate
LDCT,LUCAS	fpr	0.42	0.32	0.52			N	Negatives
LDCT,NLST	fpr	0.27	0.24	0.3			npv	Negative predictive value
DELFI,LDCT,LUCAS	fpr	0.2	0.13	0.28			number_screened	Number screened
DELFImulti,LDCT,LUCAS	fpr	0.2	0.13	0.28			P	Positives
DELFI,LUCAS	fpr	0.3	0.21	0.39			ppv	Positive predictive value: TP/(TP+FP)
DELFImulti,LUCAS	fpr	0.3	0.22	0.39			screen_rate	Screen rate
LDCT,LUCAS	number_screened	5843	3175.78	9658.3			TN	True negatives: Pr(test - | y=0)
LDCT,NLST	number_screened	5843	3148	9680.25			tnr	True negative rate: TN/N
DELFI,LDCT,LUCAS	number_screened	57908.5	38964.6	75397			TP	True positives: Pr(test + | y=1)
DELFImulti,LDCT,LUCAS	number_screened	57813	38473.6	75515.3			tpr	True positive rate: TP/P
DELFI,LUCAS	number_screened	57839.5	38553.8	75812.2
DELFImulti,LUCAS	number_screened	57776.5	38700.9	75548.1
LDCT,LUCAS	TP	47	17	108
LDCT,NLST	TP	47	17	106
DELFI,LDCT,LUCAS	TP	422	185	839.02
DELFImulti,LDCT,LUCAS	TP	450	200	887
DELFI,LUCAS	TP	426	186	846
DELFImulti,LUCAS	TP	439	197	870.02
LDCT,LUCAS	tpr	0.95	0.86	1
LDCT,NLST	tpr	0.94	0.84	1
DELFI,LDCT,LUCAS	tpr	0.85	0.77	0.92
DELFImulti,LDCT,LUCAS	tpr	0.92	0.85	0.97
DELFI,LUCAS	tpr	0.86	0.78	0.93
DELFImulti,LUCAS	tpr	0.89	0.81	0.95
Positive predictive value
method_study		0.5	0.025	0.975
LDCT,LUCAS		1.94	0.83	3.82
LDCT,NLST		2.97	1.31	5.5
DELFI,LDCT,LUCAS		3.65	1.63	7.47
DELFImulti,LDCT,LUCAS		3.92	1.75	7.93
DELFI,LUCAS		2.49	1.13	4.9
DELFImulti,LUCAS		2.56	1.19	4.95
Percent improvement of PPV from LDCT,LUCAS
method_study		0.5	0.025	0.975
LDCT,NLST		53.09	57.83	43.98
DELFI,LDCT,LUCAS		88.14	96.39	95.55
DELFImulti,LDCT,LUCAS		102.06	110.84	107.59
DELFI,LUCAS		28.35	36.14	28.27
DELFImulti,LUCAS		31.96	43.37	29.58

## Sheet: s10
Supplementary Data 10. Plasma volume and cfDNA amounts used in LUCAS genomic libraries
Patient	Plasma Volume (ml)	Genomic Library Input (ng)	Genomic Library Batch
CGPLLU272P	3.6	15	14
CGPLLU273P	4	10	2
CGPLLU274P	4	15	22
CGPLLU275P	3.7	10	2
CGPLLU276P	4	15	3
CGPLLU277P	3.6	10.7175	4
CGPLLU278P	3.6	15	5
CGPLLU279P	3.8	15	3
CGPLLU280P	3.2	15	4
CGPLLU281P	3.7	10	1
CGPLLU282P	3.9	15	6
CGPLLU283P	3.5	10	2
CGPLLU284P	3.2	15	3
CGPLLU285P	3.6	15	5
CGPLLU286P	3.5	15	24
CGPLLU287P	3.2	15	23
CGPLLU288P	3.1	15	16
CGPLLU289P	3.2	15	15
CGPLLU290P	3.2	15	4
CGPLLU291P	3.3	15	20
CGPLLU292P	3.9	15	6
CGPLLU293P	3.5	15	11
CGPLLU294P	3.6	15	5
CGPLLU295P	3.1	15	12
CGPLLU296P	3.1	15	24
CGPLLU297P	3.5	15	14
CGPLLU298P	3.3	15	17
CGPLLU299P	3.3	15	18
CGPLLU300P	3.6	15	14
CGPLLU301P	3.2	15	6
CGPLLU302P	3.1	15	12
CGPLLU303P	3.2	15	12
CGPLLU304P	3.2	10	1
CGPLLU305P	2.8	10	2
CGPLLU306P	3.5	15	14
CGPLLU307P	3.2	15	11
CGPLLU308P	3.5	15	3
CGPLLU309P	3.5	15	4
CGPLLU310P	3.3	14.7915	5
CGPLLU311P	3.5	15	13
CGPLLU312P	3.5	15	21
CGPLLU313P	3.2	15	18
CGPLLU314P	3.6	15	9
CGPLLU315P	3.4	15	6
CGPLLU316P	3	15	7
CGPLLU317P	3.2	15	8
CGPLLU318P	3.4	15	8
CGPLLU319P	3.2	15	21
CGPLLU320P	3.2	15	20
CGPLLU321P	3.2	10	24
CGPLLU322P	3.4	4.307	11
CGPLLU323P	3.2	10	1
CGPLLU324P	3.5	15	13
CGPLLU325P	3.3	10	1
CGPLLU326P	3.1	15	8
CGPLLU327P	3.2	10	2
CGPLLU328P	3.5	15	23
CGPLLU329P	3.4	15	8
CGPLLU330P	3.2	15	11
CGPLLU331P	3.2	15	3
CGPLLU332P	3.2	15	16
CGPLLU333P	3.4	15	4
CGPLLU334P	3.3	15	10
CGPLLU335P	3.4	15	5
CGPLLU336P	3.1	15	6
CGPLLU337P	3.4	15	17
CGPLLU338P	3.3	15	13
CGPLLU339P	3.2	15	15
CGPLLU340P	3.5	15	7
CGPLLU341P	3.2	15	16
CGPLLU342P	3.2	10	2
CGPLLU343P	3.3	15	23
CGPLLU344P	3.3	15	11
CGPLLU345P	3.4	15	3
CGPLLU346P	3.5	13.851	7
CGPLLU347P	3.4	15	14
CGPLLU348P	3.2	15	17
CGPLLU349P	3.1	15	8
CGPLLU350P	3.3	15	4
CGPLLU351P	3	10	1
CGPLLU352P	3.1	10	2
CGPLLU353P	3.2	15	3
CGPLLU354P	3.2	15	4
CGPLLU355P	3.2	15	16
CGPLLU356P	3.2	15	5
CGPLLU357P	3.2	15	6
CGPLLU358P	3.2	15	5
CGPLLU359P	3.1	15	6
CGPLLU360P	3.1	15	11
CGPLLU361P	3.1	15	9
CGPLLU362P	3.1	15	13
CGPLLU363P	3.2	15	7
CGPLLU364P	3.1	15	7
CGPLLU365P	3.2	15	11
CGPLLU366P	3.2	15	14
CGPLLU367P	3.1	15	16
CGPLLU368P	3.2	15	9
CGPLLU369P	3.2	15	18
CGPLLU370P	3.3	15	23
CGPLLU371P	3.4	15	15
CGPLLU372P	3.4	15	12
CGPLLU373P	3.2	15	21
CGPLLU374P	3.3	15	15
CGPLLU375P	3.5	15	17
CGPLLU376P	3.2	10	1
CGPLLU377P	3.2	15	21
CGPLLU378P	3.2	10	2
CGPLLU379P	2.9	15	11
CGPLLU380P	3	10	1
CGPLLU381P	3.1	10	2
CGPLLU382P	3.1	15	3
CGPLLU383P	3	15	3
CGPLLU384P	3.2	15	4
CGPLLU385P	3.2	15	4
CGPLLU386P	2.9	15	5
CGPLLU387P	2.9	13.116	6
CGPLLU388P	3	15	5
CGPLLU389P	3	9.01	18
CGPLLU390P	3.2	15	14
CGPLLU391P	2.8	15	18
CGPLLU392P	3.3	15	6
CGPLLU393P	3.1	13.617	20
CGPLLU394P	3.1	15	10
CGPLLU395P	3	15	12
CGPLLU396P	3.1	15	9
CGPLLU397P	3	15	15
CGPLLU398P	3	15	22
CGPLLU399P	3.3	15	15
CGPLLU400P	3.2	15	9
CGPLLU401P	2.2	15	9
CGPLLU402P	3.1	15	17
CGPLLU403P	3.1	15	13
CGPLLU404P	3.2	15	22
CGPLLU405P	3.2	15	20
CGPLLU406P	3.3	15	12
CGPLLU407P	3.2	15	14
CGPLLU408P	3.1	15	17
CGPLLU409P	3.1	15	19
CGPLLU410P	3.3	15	15
CGPLLU411P	3.1	15	7
CGPLLU412P	3	15	21
CGPLLU413P	3.2	10	1
CGPLLU414P	3.3	15	23
CGPLLU415P	3	15	24
CGPLLU416P	3.3	10	2
CGPLLU417P	3	15	24
CGPLLU418P	3.1	10	2
CGPLLU419P	3.3	15	3
CGPLLU420P	3	15	4
CGPLLU421P	3.2	15	5
CGPLLU422P	3	15	6
CGPLLU423P	3.1	15	3
CGPLLU424P	3.1	15	4
CGPLLU425P	3.1	15	13
CGPLLU426P	3	15	5
CGPLLU427P	3.1	15	12
CGPLLU428P	2.8	15	24
CGPLLU429P	3.3	15	6
CGPLLU430P	3.2	15	18
CGPLLU431P	3	15	8
CGPLLU432P	2.8	15	23
CGPLLU433P	3	10	2
CGPLLU434P	3.1	10	1
CGPLLU435P	3.1	15	20
CGPLLU436P	3	15	16
CGPLLU437P	3.2	15	23
CGPLLU438P	3.2	15	3
CGPLLU439P	3.1	15	8
CGPLLU440P	3.1	15	22
CGPLLU441P	3.3	15	10
CGPLLU442P	3.3	15	9
CGPLLU443P	3.3	15	7
CGPLLU444P	3.3	15	4
CGPLLU445P	3.3	15	21
CGPLLU446P	2.9	15	19
CGPLLU447P	3.1	15	22
CGPLLU448P	3	15	5
CGPLLU449P	3.1	15	11
CGPLLU450P	3.1	15	6
CGPLLU451P	3.1	15	22
CGPLLU452P	3.2	15	20
CGPLLU453P	3.1	15	18
CGPLLU454P	3	10	1
CGPLLU455P	3	10	2
CGPLLU456P	3.2	15	17
CGPLLU457P	3.1	15	15
CGPLLU458P	3.2	15	9
CGPLLU459P	3	15	3
CGPLLU460P	3	15	4
CGPLLU461P	3.1	15	5
CGPLLU462P	3.3	15	6
CGPLLU463P	3.2	14.3405	21
CGPLLU464P	3.1	15	19
CGPLLU465P	3	15	14
CGPLLU466P	2.8	15	11
CGPLLU467P	3.1	15	23
CGPLLU468P	3.1	15	12
CGPLLU469P	3.1	15	10
CGPLLU470P	3.1	15	11
CGPLLU471P	2.9	15	17
CGPLLU472P	3	15	15
CGPLLU473P	2.8	15	14
CGPLLU474P	3.1	15	15
CGPLLU475P	3.2	9.096	20
CGPLLU476P	2.8	12.2135	22
CGPLLU477P	3	9.8235	20
CGPLLU478P	3	10.005	8
CGPLLU479P	3.1	12.2135	18
CGPLLU480P	3.2	9.051	23
CGPLLU481P	3.2	12.933	23
CGPLLU482P	3.3	6.875	23
CGPLLU483P	3.1	14.0355	11
CGPLLU484P	3.1	9.8235	14
CGPLLU485P	3	15	11
CGPLLU486P	2.3	15	17
CGPLLU487P	3.2	15	20
CGPLLU488P	3.2	15	12
CGPLLU489P	3.1	15	10
CGPLLU490P	3.1	15	22
CGPLLU491P	3.1	15	9
CGPLLU492P	3.2	10	1
CGPLLU493P	3.1	15	23
CGPLLU494P	3.1	15	12
CGPLLU495P	3	10	2
CGPLLU496P	2.6	15	3
CGPLLU497P	3.2	15	4
CGPLLU498P	3.2	15	13
CGPLLU499P	3.1	15	5
CGPLLU500P	3.1	10.005	14
CGPLLU501P	3.2	15	19
CGPLLU502P	3.2	15	6
CGPLLU503P	3.1	15	7
CGPLLU504P	3	14.6505	18
CGPLLU505P	3	15	10
CGPLLU506P	3.2	15	17
CGPLLU507P	3.2	15	13
CGPLLU508P	3.3	9.051	16
CGPLLU509P	3.2	15	7
CGPLLU510P	3.2	15	9
CGPLLU511P	3	10	1
CGPLLU512P	3.2	15	22
CGPLLU513P	3	10	2
CGPLLU514P	3.2	15	3
CGPLLU515P	3.1	15	19
CGPLLU516P	2.7	15	10
CGPLLU517P	3.2	15	4
CGPLLU518P	3.2	15	14
CGPLLU519P	3.1	15	15
CGPLLU520P	2.9	12.933	16
CGPLLU521P	3.2	15	14
CGPLLU522P	3.2	15	5
CGPLLU523P	3.1	15	12
CGPLLU524P	3	15	6
CGPLLU525P	3	15	14
CGPLLU526P	3.1	15	18
CGPLLU527P	3.2	15	9
CGPLLU528P	3.3	15	13
CGPLLU529P	3.3	15	15
CGPLLU530P	3.2	15	16
CGPLLU531P	3.4	15	20
CGPLLU532P	3.1	10	1
CGPLLU533P	3.3	15	24
CGPLLU534P	3.3	15	19
CGPLLU535P	3.3	15	11
CGPLLU536P	3.3	15	21
CGPLLU537P	3.3	15	23
CGPLLU538P	3	15	21
CGPLLU539P	3.1	15	17
CGPLLU540P	3.3	15	8
CGPLLU541P	3.2	15	10
CGPLLU542P	3.2	15	16
CGPLLU543P	3.1	15	19
CGPLLU544P	3.2	15	7
CGPLLU545P	3.2	15	22
CGPLLU546P	3.2	15	19
CGPLLU547P	2.9	15	17
CGPLLU548P	3.1	6.875	20
CGPLLU549P	3.1	15	20
CGPLLU550P	3.1	14.0355	16
CGPLLU551P	3	15	18
CGPLLU552P	3	15	15
CGPLLU553P	3.1	15	16
CGPLLU554P	3	15	22
CGPLLU555P	2.5	10	1
CGPLLU556P	3.2	15	7
CGPLLU557P	3.2	10	2
CGPLLU558P	3.2	15	12
CGPLLU559P	3.2	15	10
CGPLLU560P	3.1	15	13
CGPLLU561P	3.2	15	8
CGPLLU562P	3.2	15	3
CGPLLU563P	3.2	10.637	4
CGPLLU564P	3.1	15	5
CGPLLU565P	3.2	15	15
CGPLLU566P	3.3	15	13
CGPLLU567P	2.8	15	19
CGPLLU568P	3	15	22
CGPLLU569P	3.2	15	16
CGPLLU570P	3	15	6
CGPLLU571P	3.3	15	16
CGPLLU572P	3.1	15	17
CGPLLU573P	3.1	15	21
CGPLLU574P	2.6	10	1
CGPLLU575P	3.3	15	18
CGPLLU576P	3.3	15	21
CGPLLU577P	2.8	15	10
CGPLLU578P	3.1	15	21
CGPLLU579P	3.3	8.4715	19
CGPLLU580P	3	15	20
CGPLLU581P	3.3	15	21
CGPLLU582P	3.1	15	10
CGPLLU583P	3	15	19
CGPLLU584P	3.1	6.4265	21
CGPLLU585P	3.2	15	17
CGPLLU586P	3.3	15	7
CGPLLU587P	3.1	15	21
CGPLLU588P	2.2	15	8
CGPLLU589P	3	15	8
CGPLLU590P	3.3	10.2185	21
CGPLLU591P	3.3	15	23
CGPLLU592P	3.1	15	12
CGPLLU593P	3.3	15	19
CGPLLU594P	3.1	15	22
CGPLLU595P	3.2	15	13
CGPLLU596P	3.4	15	17
CGPLLU597P	3	15	12
CGPLLU598P	3.3	15	14
CGPLLU599P	3.4	15	18
CGPLLU600P	3.2	15	19
CGPLLU601P	3.2	15	15
CGPLLU602P	3.2	15	20
CGPLLU603P	2.9	15	7
CGPLLU604P	3.3	15	19
CGPLLU605P	3.2	15	9
CGPLLU606P	3.2	15	12
CGPLLU607P	3.1	15	22
CGPLLU608P	2.9	15	8
CGPLLU609P	3.2	15	23
CGPLLU610P	3	15	8
CGPLLU611P	3.1	15	12
CGPLLU612P	3.1	15	13
CGPLLU613P	3.3	15	9
CGPLLU614P	3.3	15	23
CGPLLU615P	3.2	15	9
CGPLLU616P	3.3	15	17
CGPLLU617P	3.4	15	16
CGPLLU618P	3.1	15	20
CGPLLU619P	3.2	7.556	9
CGPLLU620P	3.2	15	18
CGPLLU621P	3.3	15	22
CGPLLU622P	3.4	15	19
CGPLLU623P	3	15	18
CGPLLU624P	3.2	15	20
CGPLLU625P	3	15	7
CGPLLU626P	3.1	15	9
CGPLLU627P	3.2	15	8
CGPLLU628P	3.3	15	11
CGPLLU629P	3	11.601	7
CGPLLU630P	2.9	14.61	13
CGPLLU631P	3.4	15	8
CGPLLU632P	3.3	15	19
CGPLLU633P	3.2	15	18
CGPLLU634P	3.1	15	16
CGPLLU635P	3.5	15	11
CGPLLU636P	3.1	15	15
CGPLLU637P	3.1	15	13
CGPLLU638P	3.5	15	7
CGPLLU639P	3.4	15	22

[truncated: 2 more sheets: s11, s12]
